# Supplementary material for: Microbial community storm dynamics signal sources of “old” stream water
Source: PLoS One. 2024 Sep 24;19(9):e0306896. doi: 10.1371/journal.pone.0306896 (PMC11421800; doi:10.1371/journal.pone.0306896)
Supplement: S1 Table — Table also lists discharge response and unrarefied number of sequences. ASVs listed as diluted or mobilized are those for which relative abundance was significantly (p<0.1) related to streamflow volume. (CSV) [file pone.0306896.s001.csv]

ASV ID	Unrarefied seqeunce counts	cQ analysis	Taxon	Confidence
3eeb4a6278652363d350b5391ebeb470	63782	Diluted	d__Bacteria; p__Proteobacteria; c__Gammaproteobacteria; o__Burkholderiales; f__Comamonadaceae; g__Limnohabitans	0.997567111
c39ea129388a077989abed2081b5fe88	34637	Diluted	d__Bacteria; p__Bacteroidota; c__Bacteroidia; o__Cytophagales; f__Spirosomaceae; g__Pseudarcicella; s__uncultured_bacterium	0.947317
08220c63935e60ddef0830ac0cd3a6c5	15590	Diluted	d__Bacteria; p__Actinobacteriota; c__Actinobacteria; o__Micrococcales; f__Microbacteriaceae; g__Rhodoluna; s__uncultured_bacterium	0.816012722
4e5ff310075a50266f9d480989d68398	8865	Diluted	d__Bacteria; p__Proteobacteria; c__Gammaproteobacteria; o__Burkholderiales; f__Burkholderiaceae; g__Polynucleobacter	0.99999999
e416d0916760d2fc17b616e2ac3ad855	8445	Diluted	d__Bacteria; p__Proteobacteria; c__Gammaproteobacteria; o__Burkholderiales; f__Methylophilaceae; g__Methylotenera	0.999988572
68262884f1021c896f8e1bf7348d773c	4445	Diluted	d__Bacteria; p__Bacteroidota; c__Bacteroidia; o__Flavobacteriales; f__Flavobacteriaceae; g__Flavobacterium	0.999990413
1d1d68c0261030f6885f385754f10174	2935	Diluted	d__Bacteria; p__Bacteroidota; c__Bacteroidia; o__Flavobacteriales; f__Flavobacteriaceae; g__Flavobacterium	0.764730013
24055c9a3d2b339846662bc114d7f158	2687	Diluted	d__Bacteria; p__Bacteroidota; c__Bacteroidia; o__Flavobacteriales; f__Crocinitomicaceae; g__Fluviicola; s__uncultured_bacterium	0.999999781
f9491c3e6b9696bee439b98d32336180	2340	Diluted	d__Bacteria; p__Bacteroidota; c__Bacteroidia; o__Flavobacteriales; f__Flavobacteriaceae; g__Flavobacterium	0.999991447
680a50c1257b1f625387c1f5eac1f8f7	754	Diluted	d__Bacteria; p__Bacteroidota; c__Bacteroidia; o__Flavobacteriales; f__Crocinitomicaceae; g__Fluviicola	0.88988722
1aa45332969575442e0a457ef371669d	693	Diluted	d__Bacteria; p__Verrucomicrobiota; c__Verrucomicrobiae; o__Verrucomicrobiales; f__Rubritaleaceae; g__Luteolibacter	0.999998589
916adc5619fafc4705b3e937d5b00c6f	413	Diluted	d__Bacteria; p__Bacteroidota; c__Bacteroidia; o__Flavobacteriales; f__Flavobacteriaceae; g__Flavobacterium; s__Flavobacterium_aquatile	0.760628354
d2d5427ea6e035b016300288ed5695e9	203	Diluted	d__Bacteria; p__Actinobacteriota; c__Actinobacteria; o__Frankiales; f__Sporichthyaceae; g__hgcI_clade; s__marine_metagenome	0.802408256
761ead633066299a844718a936a73d40	133	Diluted	d__Bacteria; p__Desulfobacterota; c__Desulfobulbia; o__Desulfobulbales; f__Desulfobulbaceae; g__Desulfobulbus	0.842771641
af27577de5edb10c09f7fc19b9ca45ca	7970	Mobilized	d__Bacteria; p__Proteobacteria; c__Alphaproteobacteria; o__Rhodobacterales; f__Rhodobacteraceae	0.999998254
653334c36340a20181971e05d9b4e110	3715	Mobilized	d__Bacteria; p__Proteobacteria; c__Gammaproteobacteria; o__Burkholderiales; f__Comamonadaceae; g__Rhodoferax	0.986075175
ec1b43e5744d0729275b2baa1c16ede9	3300	Mobilized	d__Bacteria; p__Proteobacteria; c__Alphaproteobacteria; o__Sphingomonadales; f__Sphingomonadaceae; g__Altererythrobacter; s__alpha_proteobacterium	0.99998374
00d4306620fb956f4cb8ea6616da13a3	2465	Mobilized	d__Bacteria; p__Proteobacteria; c__Alphaproteobacteria; o__Rhizobiales; f__Rhizobiales_Incertae_Sedis; g__uncultured; s__metagenome	0.992558624
4b005828a1cb2add3f80a8d6f4d87519	2374	Mobilized	d__Bacteria; p__Proteobacteria; c__Alphaproteobacteria; o__Sphingomonadales; f__Sphingomonadaceae; g__Novosphingobium	1
5395cf9d11c88c5a47b933b199fb99bb	2137	Mobilized	d__Bacteria; p__Bacteroidota; c__Bacteroidia; o__Flavobacteriales; f__Crocinitomicaceae; g__Fluviicola	0.998102558
0b60e65624fab50047f1eb1eb04002d1	1631	Mobilized	d__Bacteria; p__Bacteroidota; c__Bacteroidia; o__Flavobacteriales; f__NS9_marine_group; g__NS9_marine_group	0.705005534
182bb0ae69d9b451fda7ceb8d8d3cd9e	1484	Mobilized	d__Bacteria; p__Proteobacteria; c__Gammaproteobacteria; o__Burkholderiales; f__Alcaligenaceae; g__GKS98_freshwater_group	0.999673041
6b94959874b693c3304e68c57cefd287	1463	Mobilized	d__Bacteria; p__Actinobacteriota; c__Actinobacteria; o__Frankiales; f__Sporichthyaceae; g__Sporichthyaceae	0.996404791
6107feed8d202981b5e39e244bb4b3cc	1194	Mobilized	d__Bacteria; p__Actinobacteriota; c__Actinobacteria; o__PeM15; f__PeM15; g__PeM15	0.89773731
f672aa3aea2d03f0b297739022e9b716	963	Mobilized	d__Bacteria; p__Proteobacteria; c__Gammaproteobacteria; o__Burkholderiales; f__Comamonadaceae; g__uncultured	0.999997892
2ffc5bba8b56d331697fbd2db663fa69	572	Mobilized	d__Bacteria; p__Bacteroidota; c__Bacteroidia; o__Sphingobacteriales; f__NS11-12_marine_group; g__NS11-12_marine_group; s__uncultured_Bacteroidetes	0.999942109
d1846621d56307859a8d6c6bf12e33cd	185	Mobilized	d__Bacteria; p__Verrucomicrobiota; c__Verrucomicrobiae; o__uncultured; f__uncultured; g__uncultured	0.985484088
a1b5c22937f5d5a044f7d3d1769975c3	173	Mobilized	d__Bacteria; p__Campilobacterota; c__Campylobacteria; o__Campylobacterales; f__Arcobacteraceae; g__Pseudarcobacter	0.811246368
ec19ef66883b36d2b73e77929806ee7f	169	Mobilized	d__Bacteria; p__Dependentiae; c__Babeliae; o__Babeliales; f__UBA12409; g__UBA12409; s__metagenome	0.975443884
2c070f4880cc78c48ec292dd9c89b597	143	Mobilized	d__Bacteria; p__Proteobacteria; c__Alphaproteobacteria; o__Caulobacterales; f__Caulobacteraceae; g__Caulobacter	0.831465784
40f03404f784dbfb7416525222e6ab20	82	Mobilized	d__Bacteria	0.999999128
cd3252d96bdb1efe5fc05bc00a9d9309	8456	undetermined	d__Bacteria; p__Actinobacteriota; c__Actinobacteria; o__Frankiales; f__Sporichthyaceae; g__hgcI_clade; s__Candidatus_Planktophila	0.918490717
f7d481c6e4ae9e0ac296fe40603965f7	7992	undetermined	d__Bacteria; p__Bacteroidota; c__Bacteroidia; o__Flavobacteriales; f__Crocinitomicaceae; g__Fluviicola; s__uncultured_Flexibacter	0.981516302
f9c1c7de158ab4d555ec46bec26478f1	6693	undetermined	d__Bacteria; p__Bacteroidota; c__Bacteroidia; o__Flavobacteriales; f__Flavobacteriaceae; g__Flavobacterium	0.999994734
ffd660f96ba6668b2d8d86fc4e150862	5706	undetermined	d__Bacteria; p__Bacteroidota; c__Bacteroidia; o__Sphingobacteriales; f__env.OPS_17; g__env.OPS_17	0.997126691
953d6d0a551de62b58c96dbef8759bbd	5270	undetermined	d__Bacteria; p__Actinobacteriota; c__Actinobacteria; o__Micrococcales; f__Microbacteriaceae; g__Aurantimicrobium	0.982435327
f3adc35cb1fc524f48eba2a0ea2c2b07	5261	undetermined	d__Bacteria; p__Proteobacteria; c__Gammaproteobacteria; o__Burkholderiales; f__Comamonadaceae	0.993535859
fe7b5b769375b837bb6d4bfa6dee234f	3699	undetermined	d__Bacteria; p__Bacteroidota; c__Bacteroidia; o__Chitinophagales; f__Chitinophagaceae; g__Sediminibacterium	0.999748825
128126b2087f7f7f7566f024fbdf5a05	1720	undetermined	d__Bacteria; p__Proteobacteria; c__Alphaproteobacteria; o__Sphingomonadales; f__Sphingomonadaceae; g__Novosphingobium	0.999928975
c58754f3613677615cb80ce5013b088c	1249	undetermined	d__Bacteria; p__Bacteroidota; c__Bacteroidia; o__Cytophagales; f__Spirosomaceae; g__Emticicia; s__uncultured_bacterium	0.967854565
eb2625c1474f98f554b002fcd5d1088e	1069	undetermined	d__Bacteria; p__Bacteroidota; c__Bacteroidia; o__Cytophagales; f__Spirosomaceae; g__Flectobacillus; s__Flectobacillus_fontis	0.953008584
54658c5cabc3c6c07f1e6556120cc99c	988	undetermined	d__Bacteria; p__Proteobacteria; c__Gammaproteobacteria; o__Burkholderiales; f__Comamonadaceae; g__Rhizobacter	0.895416857
874311c1048fd431c9e27bee67784ac7	918	undetermined	d__Bacteria; p__Bacteroidota; c__Bacteroidia; o__Chitinophagales; f__Chitinophagaceae; g__Edaphobaculum; s__uncultured_bacterium	0.809161423
6e6f306a337ba255a7f4a7f8469ff691	790	undetermined	d__Bacteria; p__Proteobacteria; c__Gammaproteobacteria; o__Cellvibrionales; f__Cellvibrionaceae; g__Cellvibrio; s__uncultured_Cellvibrio	0.997975251
2d2bbc4cfa8b494a23ea16706372d26c	783	undetermined	d__Bacteria; p__Bacteroidota; c__Bacteroidia; o__Flavobacteriales; f__Flavobacteriaceae; g__Flavobacterium; s__Antarctic_bacterium	0.999515204
d7bcf10280a09cd0b463ce3f2d218d9c	650	undetermined	d__Bacteria; p__Bacteroidota; c__Bacteroidia; o__Chitinophagales; f__Chitinophagaceae; g__Edaphobaculum; s__Chitinophagaceae_bacterium	0.999861242
5c2392591fbe650b20394fc09e9ca90c	535	undetermined	d__Bacteria; p__Proteobacteria; c__Gammaproteobacteria; o__Burkholderiales; f__Oxalobacteraceae	0.936859232
7f79adb6f17ca8c8dec3d655e2206dd6	504	undetermined	d__Bacteria; p__Bacteroidota; c__Bacteroidia; o__Sphingobacteriales; f__NS11-12_marine_group; g__NS11-12_marine_group; s__uncultured_Flexibacteraceae	0.714003244
0fdc35769b2ba30b50ad58aece701229	470	undetermined	d__Bacteria; p__Proteobacteria; c__Gammaproteobacteria; o__Burkholderiales; f__Burkholderiaceae; g__Polynucleobacter; s__Polynucleobacter_cosmopolitanus	0.98883369
68a0248959d58ceddd095bab1e768a6c	468	undetermined	d__Bacteria; p__Proteobacteria; c__Alphaproteobacteria; o__Sphingomonadales; f__Sphingomonadaceae; g__Novosphingobium	0.999999319
502419a4a0d188164b40db1cf6722742	467	undetermined	d__Bacteria; p__Proteobacteria; c__Alphaproteobacteria; o__Rhodobacterales; f__Rhodobacteraceae; g__Tabrizicola; s__metagenome	0.999848408
c79a813ff3faab143e9d2183861efa25	452	undetermined	d__Bacteria; p__Bacteroidota; c__Bacteroidia; o__Flavobacteriales; f__Crocinitomicaceae; g__Fluviicola	0.999901461
ffb33882941159e894a06b7eb78532fe	451	undetermined	d__Bacteria; p__Proteobacteria; c__Alphaproteobacteria; o__Rickettsiales; f__Mitochondria; g__Mitochondria; s__Silene_dioica	0.822496136
5fa97937c087ce34a2c5ae09d617b9b1	429	undetermined	d__Bacteria; p__Verrucomicrobiota; c__Verrucomicrobiae; o__Pedosphaerales; f__Pedosphaeraceae; g__uncultured; s__uncultured_bacterium	0.881834297
fd5786c34fcd869feecb36f039662457	427	undetermined	d__Bacteria; p__Bacteroidota; c__Bacteroidia; o__Chitinophagales; f__Chitinophagaceae; g__Ferruginibacter	0.764181133
d70adaf7d3d98a3004a9dcf45f734e64	414	undetermined	d__Bacteria; p__Bacteroidota; c__Bacteroidia; o__Sphingobacteriales; f__NS11-12_marine_group; g__NS11-12_marine_group; s__uncultured_bacterium	0.705276891
5f8c17bb109331397db134013bf9e9ba	403	undetermined	d__Bacteria; p__Proteobacteria; c__Gammaproteobacteria; o__Burkholderiales; f__Methylophilaceae	0.982168691
3a7c521ac033b79223933718a9a95f60	366	undetermined	d__Bacteria; p__Bacteroidota; c__Bacteroidia; o__Sphingobacteriales; f__ST-12K33; g__ST-12K33	0.996977787
0f881e6a9e07d0f8bdc7e9090af410e9	358	undetermined	d__Bacteria; p__Bacteroidota; c__Bacteroidia; o__Flavobacteriales; f__Crocinitomicaceae; g__Fluviicola; s__uncultured_Cytophagales	0.99953738
12ba333122e7499eb63d8df0ad7ea92c	352	undetermined	d__Bacteria; p__Proteobacteria; c__Alphaproteobacteria	0.999733933
9c7422a3a4ea092153a2fbc0fe158fa7	297	undetermined	d__Bacteria; p__Proteobacteria; c__Gammaproteobacteria; o__Burkholderiales; f__Comamonadaceae; g__Hydrogenophaga	0.92878369
49363be39f4e73fc08154c4e95e73321	293	undetermined	d__Bacteria; p__Actinobacteriota; c__Actinobacteria; o__Frankiales; f__Sporichthyaceae; g__hgcI_clade; s__Candidatus_Planktophila	0.999999979
7041069483b0fa362520f7ca7e77650d	275	undetermined	d__Bacteria; p__Bacteroidota; c__Bacteroidia; o__Chitinophagales; f__Chitinophagaceae; g__Chitinophagaceae; s__uncultured_bacterium	0.970364828
8a78040f2f33e70a2a5cd4cc06229eb9	260	undetermined	d__Bacteria; p__Cyanobacteria; c__Cyanobacteriia; o__Chloroplast; f__Chloroplast; g__Chloroplast; s__metagenome	0.999999967
8cff7bc3fb5f7586f26e4837583cb108	259	undetermined	d__Bacteria; p__Proteobacteria; c__Gammaproteobacteria; o__Cellvibrionales; f__Halieaceae; g__OM60(NOR5)_clade	0.999999922
e1695c6a045496cbccbd8e8d6d275877	257	undetermined	d__Bacteria; p__Cyanobacteria; c__Cyanobacteriia; o__Cyanobacteriales; f__Xenococcaceae; g__Pleurocapsa_PCC-7319; s__uncultured_bacterium	0.921609518
0b49f82780bc0ed7aaf75978ba4ca842	256	undetermined	d__Bacteria; p__Cyanobacteria; c__Cyanobacteriia; o__Chloroplast; f__Chloroplast; g__Chloroplast	0.998707656
9ef3321ad20cadc72156cab66b72a316	233	undetermined	d__Bacteria; p__Desulfobacterota; c__Desulfuromonadia; o__Geobacterales; f__Geobacteraceae; g__uncultured	0.999999946
5dd9b4c4fb4de32a93a6e834dde0faa2	232	undetermined	d__Bacteria; p__Bacteroidota; c__Bacteroidia; o__Chitinophagales; f__Chitinophagaceae; g__Rurimicrobium; s__uncultured_bacterium	0.989457163
9ac3bb1d7dedb08a012692a6f536b5af	219	undetermined	d__Bacteria; p__Proteobacteria; c__Alphaproteobacteria; o__Sphingomonadales; f__Sphingomonadaceae; g__Sphingomonas; s__Sphingomonas_faeni	0.973676371
e4d1a7edc70a5b859d68e0146708f3fa	209	undetermined	d__Bacteria; p__Proteobacteria; c__Gammaproteobacteria; o__Methylococcales; f__Methylomonadaceae; g__uncultured; s__uncultured_bacterium	0.982168606
f908a38600f83fdc81be5d4d19e1c44e	205	undetermined	d__Bacteria; p__Proteobacteria; c__Gammaproteobacteria; o__Aeromonadales; f__Aeromonadaceae; g__Tolumonas	0.999832545
c1ffec3e68d94c905a648e7664c2d2b3	196	undetermined	d__Bacteria; p__Proteobacteria; c__Gammaproteobacteria; o__Steroidobacterales; f__Steroidobacteraceae; g__uncultured	0.765449298
e75b64d9a241f71d7874c5b4e6007719	184	undetermined	d__Bacteria; p__Proteobacteria; c__Alphaproteobacteria; o__Rickettsiales; f__Mitochondria; g__Mitochondria; s__uncultured_bacterium	0.954776418
c0fd0d090593e2b69c3a735e115e1f1b	177	undetermined	d__Bacteria; p__Proteobacteria; c__Gammaproteobacteria; o__Burkholderiales; f__T34; g__T34; s__uncultured_beta	0.74460569
4e88579530afedc3ba64c33a96a9e9d6	165	undetermined	d__Bacteria; p__Bacteroidota; c__Bacteroidia; o__Sphingobacteriales; f__Sphingobacteriaceae; g__Solitalea; s__uncultured_Sphingobacteriales	0.996457042
f9e864a4b56320d9a9d165537511a13a	165	undetermined	d__Bacteria; p__Proteobacteria; c__Gammaproteobacteria; o__Methylococcales; f__Methylomonadaceae; g__Methylobacter	0.947217103
5327e163428262c6265b605f3fc3f617	151	undetermined	d__Bacteria; p__Proteobacteria	0.998166113
f22dbe466ab7a6820a3fa8f0c23529d6	150	undetermined	d__Bacteria; p__Proteobacteria; c__Gammaproteobacteria; o__Pseudomonadales; f__Moraxellaceae; g__Alkanindiges; s__uncultured_bacterium	0.997277359
3046627c356a24ce50a771cb00466245	144	undetermined	d__Bacteria; p__Bacteroidota; c__Bacteroidia; o__Chitinophagales; f__Chitinophagaceae; g__Edaphobaculum	0.996871709
36232b0e9a92abeb38a7c95bef2edb71	136	undetermined	d__Bacteria; p__Fusobacteriota; c__Fusobacteriia; o__Fusobacteriales; f__Fusobacteriaceae; g__Fusobacterium; s__uncultured_organism	0.999960817
41aa0d37a9c4bc4a849852f7c6824e02	134	undetermined	d__Bacteria; p__Actinobacteriota; c__Actinobacteria; o__Micrococcales; f__Microbacteriaceae	1
71e79965c75da5beadef84bb90e85ac8	131	undetermined	d__Bacteria; p__Proteobacteria; c__Alphaproteobacteria; o__Sphingomonadales; f__Sphingomonadaceae; g__Rhizorhapis; s__uncultured_Alphaproteobacteria	0.933020661
9af3467db68cf6063627304cecd46a65	131	undetermined	d__Bacteria; p__Proteobacteria; c__Gammaproteobacteria; o__Pseudomonadales; f__Pseudomonadaceae; g__Pseudomonas	0.98528192
5d2e49450a273f6c0be13ac0df389082	125	undetermined	d__Bacteria; p__Bacteroidota; c__Bacteroidia; o__Bacteroidales; f__p-251-o5; g__p-251-o5; s__uncultured_bacterium	0.999739813
3b6fd7be1d9b5827f77b4942a55be2e3	124	undetermined	d__Bacteria; p__Proteobacteria; c__Alphaproteobacteria; o__Sphingomonadales; f__Sphingomonadaceae; g__uncultured	0.925816282
84e7ff9bf4762d8524c746622aa60588	123	undetermined	d__Bacteria; p__Verrucomicrobiota; c__Omnitrophia; o__Omnitrophales; f__Omnitrophaceae; g__Candidatus_Omnitrophus; s__uncultured_prokaryote	0.999325885
1638aa56cb7da424b703873161ce93b5	121	undetermined	d__Bacteria; p__Bacteroidota; c__Bacteroidia; o__Sphingobacteriales; f__LiUU-11-161; g__LiUU-11-161; s__uncultured_bacterium	0.705602395
3481fa43fe5fba6aecdc7f9aae6ed9c0	120	undetermined	d__Bacteria; p__Proteobacteria; c__Gammaproteobacteria; o__Enterobacterales; f__Yersiniaceae	0.927620167
c1ba9460c7bf03aa48206243533697a9	116	undetermined	d__Bacteria; p__Proteobacteria; c__Gammaproteobacteria; o__Burkholderiales; f__Gallionellaceae	1
efab83a261720b9896e6d0b4af0fc418	116	undetermined	d__Bacteria; p__Proteobacteria; c__Alphaproteobacteria; o__Rickettsiales; f__Mitochondria; g__Mitochondria	0.717565358
fd2899fba49792389b004ff5b4edc105	115	undetermined	d__Bacteria; p__Proteobacteria; c__Gammaproteobacteria; o__Cellvibrionales; f__Cellvibrionaceae; g__Cellvibrio	0.999999697
d47d8079ce4160fc003bde985b2fba98	108	undetermined	d__Bacteria; p__Bacteroidota; c__Bacteroidia; o__Bacteroidales; f__Bacteroidetes_vadinHA17; g__Bacteroidetes_vadinHA17	0.999992005
faef71610aa24b3d201ee1da2cce1099	105	undetermined	d__Bacteria; p__Proteobacteria; c__Gammaproteobacteria; o__Burkholderiales; f__SC-I-84; g__SC-I-84; s__metagenome	0.989461255
113381e3893ed86fffe77e3fce5dd07f	100	undetermined	d__Bacteria; p__Proteobacteria; c__Alphaproteobacteria; o__Rhizobiales; f__Rhizobiales_Incertae_Sedis; g__uncultured	0.999999608
6518e7991cd719fc0d61d0a28635be01	99	undetermined	d__Bacteria; p__Cyanobacteria; c__Cyanobacteriia; o__Chloroplast; f__Chloroplast; g__Chloroplast	1
509eaeea5d891500059f3b856822c912	98	undetermined	d__Bacteria	0.973934025
159444bc0b813da46a659d21a4d714fe	97	undetermined	d__Bacteria; p__Verrucomicrobiota; c__Verrucomicrobiae; o__Opitutales; f__Opitutaceae; g__Lacunisphaera	0.933582569
29534172d78e3b38b46e63f13802cb38	97	undetermined	d__Bacteria; p__Proteobacteria; c__Gammaproteobacteria; o__Burkholderiales; f__Comamonadaceae; g__Simplicispira	0.776938978
1de4896460562cae3be7c9d14bfe84cf	94	undetermined	d__Bacteria; p__Proteobacteria; c__Gammaproteobacteria; o__Burkholderiales; f__Rhodocyclaceae	1
1bf28b748e78c1e80fc6df716c119bf6	93	undetermined	d__Bacteria; p__Desulfobacterota; c__Desulfuromonadia; o__Geobacterales; f__Geobacteraceae; g__Geobacter	0.999937392
9233e5ddae8fe129db164d1590905605	92	undetermined	d__Bacteria; p__Bacteroidota; c__Bacteroidia; o__Flavobacteriales; f__Weeksellaceae; g__Weeksellaceae; s__Elizabethkingia_sp.	0.999993836
b4289ab0a9a00034c1fbce477b2c4ded	92	undetermined	d__Bacteria; p__Proteobacteria; c__Gammaproteobacteria; o__Pseudomonadales; f__Pseudomonadaceae; g__Pseudomonas	0.999412063
21c90a4ac9f41fdef36a30a50aca034b	90	undetermined	d__Bacteria; p__Cyanobacteria; c__Cyanobacteriia; o__Chloroplast; f__Chloroplast; g__Chloroplast	0.90262967
a120ace2823a953a1a8cc10dd9d805e8	90	undetermined	d__Bacteria; p__Proteobacteria; c__Gammaproteobacteria; o__Xanthomonadales; f__Xanthomonadaceae; g__Arenimonas; s__uncultured_soil	0.999999971
9434f7e486b0c09d19e3db2803d7c3fa	89	undetermined	d__Bacteria	0.999999971
8f1f0c16b5ae8d0f4a9f295ceefeb311	88	undetermined	d__Bacteria; p__Bacteroidota; c__Bacteroidia; o__Bacteroidales; f__Prolixibacteraceae; g__uncultured; s__uncultured_prokaryote	0.83060713
a080a409c3444a2a2ebd1d7716b1b32f	88	undetermined	d__Bacteria; p__Proteobacteria; c__Alphaproteobacteria; o__Sphingomonadales; f__Sphingomonadaceae; g__Sphingorhabdus; s__uncultured_bacterium	0.999999989
9430299127d3ead3db04bc1987302d9c	87	undetermined	d__Bacteria; p__Bacteroidota; c__Bacteroidia; o__Cytophagales; f__Cyclobacteriaceae	0.999999994
8df2b2e6c1cb64bd18b81d5bae7f0898	86	undetermined	d__Bacteria; p__Proteobacteria; c__Gammaproteobacteria; o__Burkholderiales; f__Oxalobacteraceae; g__Massilia	0.999891067
f946b50381ec921baf3aeb617487cae2	85	undetermined	d__Bacteria; p__Myxococcota; c__Myxococcia; o__Myxococcales; f__Anaeromyxobacteraceae; g__Anaeromyxobacter; s__uncultured_Anaeromyxobacter	0.759546276
08053939505aeb64da3f97d58665c924	83	undetermined	d__Bacteria; p__Cyanobacteria; c__Cyanobacteriia; o__Chloroplast; f__Chloroplast; g__Chloroplast	0.999997118
26b6d555823c43ff253ff556cd2a30f1	81	undetermined	d__Bacteria; p__Bacteroidota; c__Bacteroidia; o__Sphingobacteriales; f__env.OPS_17; g__env.OPS_17; s__uncultured_bacterium	0.975687142
e4909afbea1157e9a3facb213914e0d8	80	undetermined	d__Bacteria; p__Bacteroidota; c__Bacteroidia; o__Bacteroidales	0.999563012
1dfbbb0e3e17e809cf3bb4c95c673751	73	undetermined	d__Bacteria; p__Proteobacteria; c__Alphaproteobacteria; o__Rickettsiales; f__Rickettsiaceae; g__uncultured; s__metagenome	0.968011719
f0032821fb6aef3771afb4f5d698c64c	72	undetermined	d__Bacteria; p__Bacteroidota; c__Bacteroidia; o__Bacteroidales; f__Muribaculaceae; g__Muribaculaceae; s__uncultured_bacterium	0.975666555
f37fc1dccfeba0004cbeb4f1ad6083c6	72	undetermined	d__Bacteria; p__Proteobacteria; c__Gammaproteobacteria; o__Burkholderiales; f__Oxalobacteraceae; g__Duganella	0.998768715
1b89949a3c3ac8ca4371667ee203afcf	69	undetermined	d__Bacteria; p__Proteobacteria; c__Gammaproteobacteria; o__Steroidobacterales; f__Steroidobacteraceae; g__uncultured	0.779098636
ecf34002e3cda4cc1ac3054b88d02335	68	undetermined	d__Bacteria; p__Myxococcota; c__Polyangia; o__Polyangiales; f__Sandaracinaceae; g__uncultured	0.999111762
007978dab7aed7eb4d5ffff337638bd2	67	undetermined	d__Bacteria; p__Nitrospinota; c__P9X2b3D02; o__P9X2b3D02; f__P9X2b3D02; g__P9X2b3D02; s__uncultured_prokaryote	0.998745135
3f456a18968cea5c5e549e281f0f5808	66	undetermined	d__Bacteria; p__Actinobacteriota; c__Actinobacteria; o__Frankiales; f__Sporichthyaceae; g__hgcI_clade	0.704455854
94007ade29ecc38144b271031538f431	65	undetermined	d__Bacteria; p__Bacteroidota; c__Bacteroidia; o__Sphingobacteriales; f__Lentimicrobiaceae; g__Lentimicrobiaceae; s__uncultured_Sphingobacteriales	0.999999984
945184b6386c192c0066e0a98a154780	65	undetermined	d__Bacteria; p__Proteobacteria; c__Gammaproteobacteria; o__Enterobacterales; f__Enterobacteriaceae	0.998298328
b36023fc56449cdd4e744a34b01598f8	65	undetermined	d__Bacteria; p__Proteobacteria; c__Alphaproteobacteria; o__Sphingomonadales; f__Sphingomonadaceae	0.942959315
28a343f8e68bb8e40238d3e9d03894bc	64	undetermined	d__Bacteria; p__Bacteroidota; c__Bacteroidia; o__Flavobacteriales; f__NS9_marine_group; g__NS9_marine_group; s__uncultured_Bacteroidetes	0.960952719
15d33303de8a2df0d68b1f0c198e38e4	62	undetermined	d__Bacteria; p__Bacteroidota; c__Bacteroidia; o__Cytophagales; f__Spirosomaceae; g__Lacihabitans; s__uncultured_bacterium	0.997440696
1b03c73f2f3a077f62d8bca857ea87b4	61	undetermined	d__Bacteria	0.999997766
59786a380d10830b9e9990260b401ee5	60	undetermined	d__Bacteria; p__Myxococcota; c__Polyangia; o__Polyangiales; f__Sandaracinaceae; g__uncultured; s__Oryza_longistaminata	0.997672359
b96ea0d3eaa1a062c1e8411c138f7e28	60	undetermined	d__Bacteria; p__Cyanobacteria; c__Cyanobacteriia; o__Chloroplast; f__Chloroplast; g__Chloroplast	0.925028037
d1e07c73ad801203d4e9301d0885c452	58	undetermined	d__Bacteria; p__Bacteroidota; c__Bacteroidia; o__Cytophagales; f__Spirosomaceae; g__uncultured; s__uncultured_bacterium	0.890442879
053c09f43a8ca677723e10f2650f95aa	57	undetermined	d__Bacteria; p__Proteobacteria; c__Alphaproteobacteria; o__Rhizobiales; f__Methyloligellaceae; g__uncultured	0.710155913
7dca8eb0cf60b1afdec96cb5b47e2e96	57	undetermined	d__Bacteria; p__Verrucomicrobiota; c__Verrucomicrobiae; o__Verrucomicrobiales; f__Akkermansiaceae; g__Akkermansia; s__uncultured_Verrucomicrobia	0.999771603
c428552adab88738378b4fd67be5faeb	57	undetermined	d__Bacteria; p__Bacteroidota; c__Bacteroidia; o__Flavobacteriales; f__Flavobacteriaceae; g__Flavobacterium	0.980683556
31b23df96901a1bd5e1959c8ef4e0331	56	undetermined	d__Bacteria; p__Bdellovibrionota; c__Bdellovibrionia; o__Bacteriovoracales; f__Bacteriovoracaceae; g__Bacteriovorax; s__uncultured_bacterium	0.787947278
af767841e471a66891128768eb008fdc	56	undetermined	d__Bacteria; p__Bacteroidota; c__Bacteroidia; o__Bacteroidales; f__Bacteroidaceae; g__Bacteroides	0.996707859
269fe66ba4ebf844790d45cb44007e8f	55	undetermined	d__Bacteria; p__Proteobacteria; c__Gammaproteobacteria; o__Burkholderiales; f__Comamonadaceae	0.999996426
3d5855852ed2cb0724ebaecac1c0cb35	55	undetermined	d__Bacteria; p__Proteobacteria; c__Alphaproteobacteria; o__Sphingomonadales; f__Sphingomonadaceae; g__Altererythrobacter; s__uncultured_bacterium	0.999996851
49ef3ac1550d8b721b9cf05353db4266	55	undetermined	d__Bacteria	0.764832143
9c91506fcfd87e77a22d522610432f77	55	undetermined	d__Bacteria; p__Proteobacteria; c__Gammaproteobacteria; o__Legionellales; f__Legionellaceae; g__Legionella	0.969808316
d118854b81e1eb3096a5f8f78036b3cd	55	undetermined	d__Bacteria; p__Proteobacteria; c__Alphaproteobacteria; o__Acetobacterales; f__Acetobacteraceae; g__uncultured	0.80516808
a8f6760bd4378818c3baa8a9129cd930	54	undetermined	d__Bacteria; p__Bacteroidota; c__Bacteroidia; o__Bacteroidales; f__Paludibacteraceae; g__Paludibacter	0.999999923
79446e81bd023ac5680a8bf364e0e92a	53	undetermined	d__Bacteria; p__Bdellovibrionota; c__Oligoflexia; o__Oligoflexales; f__Oligoflexales; g__Oligoflexus	0.996607223
c9049202e37dc92d62a254da16a71985	53	undetermined	d__Bacteria; p__Proteobacteria; c__Gammaproteobacteria; o__Burkholderiales	0.99960106
4485f750175074a24832e0b4f4511de5	52	undetermined	d__Bacteria; p__Proteobacteria; c__Gammaproteobacteria; o__Diplorickettsiales; f__Diplorickettsiaceae; g__uncultured; s__agricultural_soil	0.994194776
ae22cc51d3b090a8e9daa13010025677	52	undetermined	d__Bacteria; p__Proteobacteria; c__Alphaproteobacteria; o__Rickettsiales; f__Mitochondria; g__Mitochondria; s__uncultured_bacterium	0.999988203
eb5566411a98964873c995c18df4ce7c	52	undetermined	d__Bacteria; p__Bacteroidota; c__Bacteroidia; o__Flavobacteriales; f__NS9_marine_group; g__NS9_marine_group	0.985667522
737b297f07a3f031c6f4ec41a6ba9dab	51	undetermined	d__Bacteria; p__Proteobacteria; c__Gammaproteobacteria; o__Burkholderiales; f__SC-I-84; g__SC-I-84	0.940571745
ad9e0017fee8f1eaaf3c142b2c9fa459	51	undetermined	d__Bacteria; p__Proteobacteria; c__Alphaproteobacteria; o__Caulobacterales; f__Hyphomonadaceae; g__Hirschia; s__metagenome	0.992587012
c7b845d44731cd4ac25745f0dcfcd0f0	51	undetermined	d__Bacteria; p__Cyanobacteria; c__Cyanobacteriia; o__Chloroplast; f__Chloroplast; g__Chloroplast	0.909505116
4379fd2009ced9128218c7fa7cdbdda4	50	undetermined	d__Bacteria; p__Bacteroidota; c__Bacteroidia; o__Sphingobacteriales; f__NS11-12_marine_group; g__NS11-12_marine_group; s__metagenome	0.999999921
932bc44d957c32c1935fd542c664f02a	50	undetermined	d__Bacteria; p__Proteobacteria	0.998361715
9c23c8201866799f614a01493a6c03ba	50	undetermined	d__Bacteria; p__Acidobacteriota; c__Vicinamibacteria; o__Vicinamibacterales; f__uncultured; g__uncultured; s__uncultured_bacterium	0.934164989
258273c0c0bb1a477bd971e7402b4e59	49	undetermined	d__Bacteria; p__Proteobacteria; c__Alphaproteobacteria; o__Rickettsiales; f__Mitochondria; g__Mitochondria; s__uncultured_bacterium	0.815463958
6c7f629c12f2bd149e9cc0dcecf9aa4e	49	undetermined	d__Bacteria; p__Cyanobacteria; c__Cyanobacteriia; o__Chloroplast; f__Chloroplast; g__Chloroplast	0.990753239
01fab5128a356827231fbacc44b9981a	48	undetermined	d__Bacteria; p__Bacteroidota; c__Bacteroidia; o__Flavobacteriales; f__Flavobacteriaceae; g__Flavobacterium; s__Antarctic_bacterium	0.997441921
070fc272903ae7ea02e3a26448029004	48	undetermined	d__Bacteria; p__Acidobacteriota; c__Holophagae; o__Holophagales; f__Holophagaceae; g__Geothrix	0.740025083
3bfe59464b0d58d1512685abdccb124d	46	undetermined	d__Bacteria; p__Bacteroidota; c__Bacteroidia; o__Sphingobacteriales; f__Sphingobacteriaceae; g__Arcticibacter; s__uncultured_bacterium	0.999637991
a652f496fb4f9105e6797d717c3926ef	46	undetermined	d__Bacteria; p__Acidobacteriota; c__Blastocatellia; o__Blastocatellales; f__Blastocatellaceae; g__uncultured	0.999599204
d88ed905438959fd8ee98652a99e4ff3	46	undetermined	d__Bacteria; p__Bacteroidota; c__Bacteroidia; o__Bacteroidales; f__Muribaculaceae; g__Muribaculaceae; s__uncultured_bacterium	0.952548317
6ec6560cc6192c437db3fd8c5824b7e1	45	undetermined	d__Bacteria; p__Bdellovibrionota; c__Bdellovibrionia; o__Bacteriovoracales; f__Bacteriovoracaceae; g__Bacteriovorax; s__Bacteriovorax_stolpii	0.821435053
0fb821fa8fe1baa28eadd4d3943d1f39	42	undetermined	d__Bacteria; p__Bacteroidota; c__Bacteroidia; o__Bacteroidales	0.999977619
18a980ed927822f60eebf93600ee8ff4	42	undetermined	d__Bacteria; p__Acidobacteriota; c__Acidobacteriae; o__Acidobacteriae; f__Acidobacteriae; g__Paludibaculum; s__metagenome	0.999762712
4f39e6542d2c7eacb72bb4c97944d169	42	undetermined	d__Bacteria	0.992336306
3174e71b68aa3f5a8c84598bc1d3823c	41	undetermined	d__Bacteria; p__Proteobacteria; c__Gammaproteobacteria; o__Cellvibrionales; f__Cellvibrionaceae; g__Aestuariicella; s__uncultured_bacterium	0.706540419
47f21000b88faf8a0d4a06f8961990b9	40	undetermined	d__Bacteria; p__Firmicutes; c__Bacilli; o__Erysipelotrichales; f__Erysipelotrichaceae; g__Dubosiella; s__uncultured_Erysipelotrichales	0.884277728
e832bb509af98bf15c612c4f7eb691cb	40	undetermined	d__Bacteria; p__Bacteroidota; c__Bacteroidia; o__Flavobacteriales; f__NS9_marine_group; g__NS9_marine_group; s__uncultured_Bacteroidetes	0.999797449
284d520f7dbea4712454dfdd4e4774b3	39	undetermined	d__Bacteria; p__Proteobacteria; c__Alphaproteobacteria; o__Rickettsiales; f__Mitochondria; g__Mitochondria	0.99997102
8486668584650c491a5e6ffb7ada8c4f	39	undetermined	d__Bacteria; p__Verrucomicrobiota; c__Verrucomicrobiae; o__uncultured; f__uncultured; g__uncultured	0.703388524
24aa8d5045ca08d94ba414f4d33c2ae8	38	undetermined	d__Bacteria; p__Planctomycetota; c__Planctomycetes; o__Isosphaerales; f__Isosphaeraceae; g__uncultured; s__uncultured_bacterium	0.996354445
2b34c3e9694bcb0f67be599f587521f1	38	undetermined	d__Bacteria; p__Patescibacteria; c__CPR2; o__CPR2; f__CPR2; g__CPR2; s__uncultured_bacterium	0.986175296
437cae3d52e0e623c0dab0d9009e5913	38	undetermined	d__Bacteria; p__Actinobacteriota; c__Actinobacteria; o__Micrococcales; f__Microbacteriaceae; g__MWH-Ta3; s__uncultured_bacterium	0.94519127
cae33a7d5f2c2e4efab7a096e71afddf	38	undetermined	d__Bacteria; p__Verrucomicrobiota; c__Verrucomicrobiae; o__Opitutales; f__Opitutaceae; g__Opitutus	0.999933583
e2a35867731fb073463f823bb3f063d2	38	undetermined	d__Bacteria; p__Desulfobacterota; c__Desulfuromonadia; o__Geobacterales; f__Geobacteraceae; g__Geobacter	0.968945987
8aaecbcc8af4cba72ae7521704416a37	37	undetermined	d__Bacteria; p__Verrucomicrobiota; c__Verrucomicrobiae; o__Opitutales; f__Opitutaceae; g__IMCC26134; s__uncultured_bacterium	0.999999996
b590f4c2f8a5c42329f1fef8c6d55035	35	undetermined	d__Bacteria; p__Proteobacteria; c__Gammaproteobacteria; o__Legionellales; f__Legionellaceae; g__Legionella	0.754323566
b6e278bd7cd9488bbd24abc5468f839a	35	undetermined	d__Bacteria; p__Verrucomicrobiota; c__Chlamydiae; o__Chlamydiales; f__Simkaniaceae; g__Candidatus_Rhabdochlamydia; s__Candidatus_Rhabdochlamydia	0.991692245
8d987e5b7ae8b6da38ce5a4c22121b3e	34	undetermined	d__Bacteria; p__Bacteroidota; c__Bacteroidia; o__Bacteroidales; f__Rikenellaceae; g__uncultured; s__uncultured_Clostridium	0.842817064
d829bee4984f82ffc2453212157caf96	34	undetermined	d__Bacteria; p__Proteobacteria; c__Alphaproteobacteria; o__Rhizobiales; f__Xanthobacteraceae; g__Bradyrhizobium	0.710777224
e4a5397287ad43e9a3107baa19ba7f18	34	undetermined	d__Bacteria	0.995441586
452f8b97434b4307c2fa6604d2505a5e	33	undetermined	d__Bacteria; p__Verrucomicrobiota; c__Verrucomicrobiae; o__Verrucomicrobiales; f__Rubritaleaceae; g__Luteolibacter; s__uncultured_Verrucomicrobiales	0.994237673
67aa187e7915900cc6979df994fc867c	33	undetermined	d__Bacteria; p__Bacteroidota; c__Bacteroidia; o__Chitinophagales; f__Chitinophagaceae; g__Flavihumibacter; s__uncultured_bacterium	0.993938592
7c9f454292d4c13da1c45f58c47098d0	33	undetermined	d__Bacteria; p__Verrucomicrobiota; c__Verrucomicrobiae; o__Chthoniobacterales; f__Chthoniobacteraceae; g__Chthoniobacter; s__uncultured_bacterium	0.99913349
bac7cc6bc7014798286fdd71f1368710	33	undetermined	d__Bacteria; p__Cyanobacteria; c__Cyanobacteriia; o__Chloroplast; f__Chloroplast; g__Chloroplast; s__Neotessella_volvocina	0.888921823
bdbeb6ce61f002f07064ecc8dd70dbd5	33	undetermined	d__Bacteria	0.748184007
bebe0d7fb3dcb52b47fa05da386d8420	33	undetermined	d__Bacteria; p__Proteobacteria; c__Gammaproteobacteria; o__CCM19a; f__CCM19a; g__CCM19a; s__uncultured_bacterium	0.999989861
fb85be885f7b6939516a5811d48f8335	33	undetermined	d__Bacteria; p__Bacteroidota; c__Bacteroidia; o__Cytophagales; f__Cytophagaceae; g__Cytophaga; s__uncultured_bacterium	0.727299036
263e41ea2c25dc87bd2ff5910cf30d40	32	undetermined	d__Bacteria; p__Firmicutes; c__Clostridia; o__Lachnospirales; f__Lachnospiraceae; g__Agathobacter	0.999248627
3dfa8df2687d92ac8b25a5b1b107b1f0	32	undetermined	d__Bacteria; p__Cyanobacteria; c__Cyanobacteriia; o__Cyanobacteriales; f__Xenococcaceae; g__Pleurocapsa_PCC-7319	0.999917334
b135fbde5a9c861d458a21258afbda94	32	undetermined	d__Bacteria; p__Fusobacteriota; c__Fusobacteriia; o__Fusobacteriales; f__Leptotrichiaceae; g__Hypnocyclicus	0.999728416
4536eac5cb6e4ec4095dcb1ad00283ae	31	undetermined	d__Bacteria; p__Fusobacteriota; c__Fusobacteriia; o__Fusobacteriales; f__Fusobacteriaceae; g__Cetobacterium; s__uncultured_bacterium	0.999612523
7c7c7761ed1d350dd250d3bf1f131073	31	undetermined	d__Bacteria; p__Chloroflexi; c__KD4-96; o__KD4-96; f__KD4-96; g__KD4-96	0.999815714
8cee0dff882bcba641d15c70655bcb0b	31	undetermined	d__Bacteria; p__Proteobacteria; c__Alphaproteobacteria; o__Rickettsiales; f__Mitochondria; g__Mitochondria	0.705372545
93fcca76cfd2a643a9b514e00e3d816f	31	undetermined	d__Bacteria; p__Bacteroidota; c__Bacteroidia; o__Chitinophagales; f__Chitinophagaceae; g__Dinghuibacter	0.999999989
c969bfaa705cf93b9c3df9868d0efd29	31	undetermined	d__Bacteria; p__Actinobacteriota; c__Actinobacteria; o__PeM15; f__PeM15; g__PeM15	0.705932574
f082e74493d88ffcf9fe9db1ebfbe247	31	undetermined	d__Bacteria; p__Bdellovibrionota; c__Bdellovibrionia; o__Bdellovibrionales; f__Bdellovibrionaceae; g__OM27_clade	0.999998669
03d5bd5fdfb65e8a115b7eebc44ceac4	30	undetermined	d__Bacteria	0.960366433
157300dd035e0b4c4baafe1a3bc130da	30	undetermined	d__Bacteria; p__Proteobacteria; c__Gammaproteobacteria; o__Diplorickettsiales; f__Diplorickettsiaceae; g__Aquicella	0.846848808
1d145835e7f0188562322f4eefb02657	30	undetermined	d__Bacteria; p__Proteobacteria; c__Alphaproteobacteria; o__Rhizobiales; f__Xanthobacteraceae; g__uncultured	0.999981556
ad07e5885874179952e16bf2f7bb57b3	30	undetermined	d__Bacteria; p__Bacteroidota; c__Bacteroidia; o__Cytophagales; f__Spirosomaceae; g__Emticicia	0.846532949
7e4cd7f8b39acde4326460b77f8e203f	29	undetermined	d__Bacteria; p__Proteobacteria; c__Alphaproteobacteria; o__Sphingomonadales; f__Sphingomonadaceae; g__Altererythrobacter	0.97995901
8702cb67ad5c802363238c946f1792e2	29	undetermined	d__Bacteria; p__Bacteroidota; c__Bacteroidia; o__Sphingobacteriales; f__Sphingobacteriaceae; g__Pedobacter	0.994170663
ca019dc1f7991a3f2a30faf861bee144	29	undetermined	d__Bacteria; p__Acidobacteriota; c__Vicinamibacteria; o__Subgroup_17; f__Subgroup_17; g__Subgroup_17; s__metagenome	0.789648633
d41f6177db9a23f2c043d85c86823523	29	undetermined	d__Bacteria; p__Bacteroidota; c__Bacteroidia; o__Flavobacteriales; f__Flavobacteriaceae; g__Flavobacterium	0.999999998
06620bf0b3fe7526e28ace17a2b9624e	28	undetermined	d__Bacteria	0.999759477
4e13a88e53218d14be546cb458cf87cf	28	undetermined	d__Bacteria; p__Planctomycetota; c__Planctomycetes; o__Planctomycetales; f__Rubinisphaeraceae; g__SH-PL14; s__uncultured_planctomycete	0.946946746
e09f97d9f9240a8db6364dea88fcd7cd	28	undetermined	d__Bacteria; p__Proteobacteria; c__Alphaproteobacteria; o__Rhizobiales; f__Beijerinckiaceae; g__Methylocystis	0.844699949
f5c1b0454aa31d567877d74dd786d3ba	28	undetermined	d__Bacteria; p__Bacteroidota; c__Bacteroidia; o__Sphingobacteriales; f__env.OPS_17; g__env.OPS_17	0.99922169
fae4a2e5e02c9ae8c3e243248dd3919c	28	undetermined	d__Bacteria; p__Cyanobacteria; c__Cyanobacteriia; o__Chloroplast; f__Chloroplast; g__Chloroplast; s__Dinobryon_sp.	0.919389325
287b5a05006d7b93e02f0dd696f08998	27	undetermined	d__Bacteria; p__Proteobacteria; c__Alphaproteobacteria; o__Rickettsiales; f__Mitochondria; g__Mitochondria; s__uncultured_bacterium	0.973855378
3accf19dc4cfadc96257705f766f44dc	27	undetermined	d__Bacteria; p__Proteobacteria; c__Gammaproteobacteria; o__Oceanospirillales; f__Pseudohongiellaceae; g__BIyi10; s__metagenome	0.999994417
ffde3529c33d8e46749ad0e54a94df23	27	undetermined	d__Bacteria; p__Fibrobacterota; c__Fibrobacteria; o__Fibrobacterales	0.707153378
28878dc7f26fb8db776c59afbdef67c5	26	undetermined	d__Bacteria; p__Proteobacteria; c__Alphaproteobacteria; o__Sphingomonadales; f__Sphingomonadaceae	0.998347004
50be1cc8e0a17ff2c871418fce496b49	26	undetermined	d__Bacteria; p__Verrucomicrobiota; c__Verrucomicrobiae; o__Opitutales; f__Opitutaceae; g__Opitutus; s__metagenome	1
5d485a492953c7955cd3caf340abfbda	26	undetermined	d__Bacteria; p__Bdellovibrionota; c__Bdellovibrionia; o__Bacteriovoracales; f__Bacteriovoracaceae; g__Bacteriovorax; s__uncultured_delta	0.949033263
553b1a55c324a2153f749c3ff0fcaa4e	25	undetermined	d__Bacteria	0.998087741
c80129c549f593a79139fb39321b12dc	25	undetermined	d__Bacteria; p__Bacteroidota; c__Bacteroidia; o__Chitinophagales; f__uncultured; g__uncultured; s__uncultured_Cytophagales	0.891908551
cf274c883bd63ee19420c843e6ad36fa	25	undetermined	d__Bacteria; p__Cyanobacteria; c__Cyanobacteriia; o__Chloroplast; f__Chloroplast; g__Chloroplast; s__Epipyxis_sp.	0.991303325
d8fcbd135a0870e607b56512eef35bc4	25	undetermined	d__Bacteria; p__Bacteroidota; c__Bacteroidia; o__Flavobacteriales; f__Flavobacteriaceae; g__Flavobacterium	0.983008997
f39fbafdbc6aba623f1e1a7dd409c7fd	25	undetermined	d__Bacteria; p__Proteobacteria; c__Alphaproteobacteria; o__Rhizobiales; f__Rhizobiales_Incertae_Sedis; g__uncultured	0.992549763
5ea0bf135f2f2672d53a02c147038fd7	24	undetermined	d__Bacteria; p__Bacteroidota; c__Bacteroidia; o__Bacteroidales; f__SB-5; g__SB-5	0.924384498
7483b49fd3c2e40e8f02f09a4ac8c83d	24	undetermined	d__Bacteria; p__Acidobacteriota; c__Vicinamibacteria; o__Vicinamibacterales; f__Vicinamibacteraceae; g__Vicinamibacteraceae	0.983150338
08e95f8aadda45f7fa04b997b0579b10	23	undetermined	d__Bacteria; p__Proteobacteria; c__Alphaproteobacteria; o__Rhizobiales; f__A0839; g__A0839; s__uncultured_bacterium	1
2815815189bb8b00c9c20d6409117046	23	undetermined	d__Bacteria; p__Proteobacteria; c__Gammaproteobacteria; o__Cellvibrionales; f__Cellvibrionaceae; g__uncultured; s__metagenome	0.823389966
768d126c1ae3ff037bd3678cdcc0335e	23	undetermined	d__Bacteria; p__Bacteroidota; c__Bacteroidia; o__Bacteroidales; f__Bacteroidaceae; g__Bacteroides	0.90881124
9c261b045dc0da456ed27b6bf7b59d74	23	undetermined	d__Bacteria; p__Verrucomicrobiota; c__Verrucomicrobiae; o__Pedosphaerales; f__Pedosphaeraceae; g__ADurb.Bin063-1	1
b9f154663a53f22cd5766279276ad03b	23	undetermined	d__Bacteria; p__Bacteroidota; c__Bacteroidia; o__Cytophagales; f__Microscillaceae; g__OLB12; s__uncultured_bacterium	0.999987295
bcba47620c299fd34809f143e3d26dff	23	undetermined	d__Bacteria; p__Proteobacteria; c__Alphaproteobacteria; o__Sphingomonadales; f__Sphingomonadaceae; g__Sphingomonas	0.953643577
bcd2a540066ab78c8a444e7534238c86	23	undetermined	d__Bacteria; p__Myxococcota; c__Polyangia; o__Polyangiales; f__Sandaracinaceae; g__uncultured	0.774672603
c2c77b8e88e01012f801f28aa18bc08c	23	undetermined	d__Bacteria; p__Acidobacteriota; c__Vicinamibacteria; o__Vicinamibacterales; f__Vicinamibacteraceae; g__Vicinamibacteraceae	0.999999981
f4dfcc1055f7e4e1ca4860e2363c3424	23	undetermined	d__Bacteria; p__Bacteroidota; c__Bacteroidia; o__Cytophagales; f__Microscillaceae; g__uncultured; s__uncultured_Flexibacter	0.95588895
107273e73071282e4d0f4a0b46548da5	22	undetermined	d__Bacteria; p__Proteobacteria; c__Gammaproteobacteria; o__Aeromonadales; f__Aeromonadaceae; g__Aeromonas	0.951388784
46fb6c61bd3da2ee1f0f902e3c3ed855	22	undetermined	d__Bacteria	0.874759876
697505aa8b446bbb14ec87697af83ba5	22	undetermined	d__Bacteria; p__Myxococcota; c__Polyangia; o__Polyangiales; f__BIrii41; g__BIrii41	0.999564622
8a708778e5a5f5a6d79a3923406f7fca	22	undetermined	d__Bacteria; p__Proteobacteria; c__Alphaproteobacteria; o__Rhizobiales; f__Rhizobiaceae; g__Allorhizobium-Neorhizobium-Pararhizobium-Rhizobium	0.738226211
8eaa747c0358556560585b2bbaffe252	22	undetermined	d__Bacteria; p__Bacteroidota; c__Bacteroidia; o__Chitinophagales; f__Saprospiraceae; g__uncultured; s__uncultured_bacterium	0.998785708
b899be5a0112fa5d46fea0ba45e66145	22	undetermined	d__Bacteria; p__Bacteroidota; c__Bacteroidia; o__Sphingobacteriales; f__KD3-93; g__KD3-93	0.999999701
0ea596fe64ce496e560a07b83801bf0a	21	undetermined	d__Bacteria; p__Bacteroidota; c__Bacteroidia; o__Chitinophagales; f__Chitinophagaceae; g__Parasediminibacterium; s__uncultured_Bacteroidetes	0.74981808
19f9f30d5492ed1f3f968da3d20389b1	21	undetermined	d__Bacteria; p__Planctomycetota; c__Planctomycetes; o__Gemmatales; f__Gemmataceae; g__uncultured; s__uncultured_bacterium	0.793578028
347eadb9c31e728df4865beb3d73d74e	21	undetermined	d__Bacteria; p__Proteobacteria; c__Gammaproteobacteria; o__Cellvibrionales; f__Spongiibacteraceae; g__BD1-7_clade; s__uncultured_Haliea	0.995136975
48a7af65c55adc4dd66178efefb01ed9	21	undetermined	d__Bacteria; p__Planctomycetota; c__Planctomycetes; o__Pirellulales; f__Pirellulaceae; g__Pirellula	0.999999995
60b7dd5e56c47ea36bbaf6233022f67f	21	undetermined	d__Bacteria; p__Bdellovibrionota; c__Bdellovibrionia; o__Bdellovibrionales; f__Bdellovibrionaceae; g__OM27_clade; s__uncultured_bacterium	0.999566102
6e837d54e5346d9e165431ee0929aae0	21	undetermined	d__Bacteria; p__Proteobacteria; c__Gammaproteobacteria; o__Burkholderiales; f__Neisseriaceae; g__uncultured; s__uncultured_beta	0.999924737
c2b524b593511377e6937d7d94b8611f	21	undetermined	d__Bacteria; p__Bacteroidota; c__Bacteroidia; o__Chitinophagales; f__Chitinophagaceae; g__Ferruginibacter	0.999914179
d494b4cf38ff626021577e5731796ea4	21	undetermined	d__Bacteria; p__Bacteroidota; c__Bacteroidia; o__Cytophagales; f__Microscillaceae; g__uncultured; s__uncultured_Sphingobacteriales	1
f609698e16aa0ceed8b7241f2f630790	21	undetermined	d__Bacteria; p__Proteobacteria; c__Alphaproteobacteria; o__Rickettsiales; f__Fokiniaceae; g__uncultured; s__uncultured_bacterium	0.952006078
f902de6098ca3570608e576b6658d8c5	21	undetermined	d__Bacteria; p__Actinobacteriota; c__Actinobacteria; o__Frankiales; f__Sporichthyaceae; g__hgcI_clade; s__uncultured_actinobacterium	1
02f9203a0721d9f8e1449fc1dd126966	20	undetermined	d__Bacteria; p__Bacteroidota; c__Bacteroidia; o__Cytophagales; f__Microscillaceae; g__uncultured; s__uncultured_Sphingobacteriales	0.939391762
059a253e2dfed34d9fb94079a168aed4	20	undetermined	d__Bacteria; p__Bacteroidota; c__Bacteroidia; o__Bacteroidales; f__Prolixibacteraceae; g__uncultured; s__uncultured_prokaryote	0.85255871
07892ea8d4444d9f9e5507213fc13d4f	20	undetermined	d__Bacteria; p__Bacteroidota; c__Bacteroidia; o__Sphingobacteriales; f__AKYH767; g__AKYH767; s__uncultured_bacterium	0.994724478
07f99fb784f40642f9713e217b9008d1	20	undetermined	d__Bacteria; p__Proteobacteria; c__Alphaproteobacteria; o__Paracaedibacterales; f__Paracaedibacteraceae; g__uncultured	0.989497713
698d3fa0dde541f644e570eb403563f6	20	undetermined	d__Bacteria; p__Verrucomicrobiota; c__Verrucomicrobiae; o__Verrucomicrobiales; f__Verrucomicrobiaceae; g__uncultured	0.97382445
6c4615f252677b1784e22fdc5645921d	20	undetermined	d__Bacteria; p__Bacteroidota; c__Bacteroidia; o__Chitinophagales; f__37-13; g__37-13	0.890020961
772ccec897aa13ca7458f659e3a6470c	20	undetermined	d__Bacteria; p__Bacteroidota; c__Bacteroidia; o__Sphingobacteriales; f__Lentimicrobiaceae; g__Lentimicrobiaceae	0.999999999
79c9235ff041fe76f6dc89a18c5a222a	20	undetermined	d__Bacteria; p__Bacteroidota; c__Bacteroidia; o__Chitinophagales; f__Chitinophagaceae; g__Ferruginibacter; s__uncultured_soil	0.999620952
85e3511357d5575587f8c8ad46c64d93	20	undetermined	d__Bacteria; p__Desulfobacterota; c__Desulfuromonadia; o__Desulfuromonadia; f__Geothermobacteraceae; g__Geothermobacter; s__denitrifying_bacterium	1
b5da70304926e3dcc581fce312054d02	20	undetermined	d__Bacteria; p__Patescibacteria; c__Parcubacteria; o__Parcubacteria; f__Parcubacteria; g__Parcubacteria; s__uncultured_bacterium	0.998978577
2872e7cab81214aa8d18054fa4e095a1	19	undetermined	d__Bacteria; p__Proteobacteria; c__Gammaproteobacteria; o__Cellvibrionales; f__Spongiibacteraceae; g__BD1-7_clade; s__metagenome	0.732516756
2aa86f3bc2a828369ccadeedf4f1960a	19	undetermined	d__Bacteria; p__Proteobacteria; c__Alphaproteobacteria; o__Rickettsiales; f__Mitochondria; g__Mitochondria; s__uncultured_bacterium	0.987641395
2bce2c03a49a801da9460b2b3b98bc70	19	undetermined	d__Bacteria; p__Proteobacteria; c__Alphaproteobacteria; o__Reyranellales; f__Reyranellaceae; g__Reyranella; s__uncultured_Alphaproteobacteria	0.935658461
494db538559fffe9f1233e228cf3b4e0	19	undetermined	d__Bacteria; p__Bacteroidota; c__Bacteroidia; o__Cytophagales; f__Cytophagaceae; g__Cytophaga	0.811831111
610ef51aec685ff85faff035e3e3dce8	19	undetermined	d__Bacteria; p__Cyanobacteria; c__Cyanobacteriia; o__Chloroplast; f__Chloroplast; g__Chloroplast	0.999998857
6aae9a17fbd9c7a4f55a65ef18d63320	19	undetermined	d__Bacteria; p__Proteobacteria; c__Alphaproteobacteria; o__Rhizobiales; f__Beijerinckiaceae; g__Methylobacterium-Methylorubrum	0.886478948
80e2d4c4c3ca2ad8ce444838ec79be23	19	undetermined	d__Bacteria; p__Acidobacteriota; c__Vicinamibacteria; o__Vicinamibacterales; f__uncultured; g__uncultured; s__uncultured_Acidobacteria	0.997951343
ca3a23e08569cf875944dac81527e3c4	19	undetermined	d__Bacteria; p__Verrucomicrobiota; c__Verrucomicrobiae; o__Chthoniobacterales; f__Chthoniobacteraceae; g__Chthoniobacter	0.802171489
cabf34e9db3b4d2eeba9263a7267bdbe	19	undetermined	d__Bacteria; p__Bdellovibrionota; c__Bdellovibrionia; o__Bacteriovoracales; f__Bacteriovoracaceae; g__Peredibacter; s__metagenome	0.999976073
d3ad2a9babf018d1e4055344ed340512	19	undetermined	d__Bacteria; p__Proteobacteria; c__Gammaproteobacteria; o__Methylococcales; f__Methylomonadaceae; g__Methyloglobulus; s__uncultured_bacterium	0.748926769
d7f22c42ec52a5a9429fdd3e4737d976	19	undetermined	d__Bacteria; p__Cyanobacteria; c__Cyanobacteriia; o__Chloroplast; f__Chloroplast; g__Chloroplast; s__Neotessella_volvocina	0.99764101
fac5a6074067436b79e49c0a86a84fdc	19	undetermined	d__Bacteria; p__Myxococcota; c__Myxococcia; o__Myxococcales; f__Anaeromyxobacteraceae; g__Anaeromyxobacter; s__uncultured_delta	0.99931376
45b5eca5d29c0505e9976dfd76105cad	18	undetermined	d__Bacteria; p__Verrucomicrobiota; c__Verrucomicrobiae; o__Opitutales; f__Puniceicoccaceae	0.999996535
4ed2438f1258981619546a0c37b30ad7	18	undetermined	d__Archaea; p__Nanoarchaeota; c__Nanoarchaeia; o__Woesearchaeales; f__Woesearchaeales; g__Woesearchaeales; s__uncultured_euryarchaeote	0.720492846
71eb34b47beec451b818974d6da18bdd	18	undetermined	d__Bacteria; p__Proteobacteria; c__Gammaproteobacteria; o__Burkholderiales; f__T34; g__T34; s__uncultured_beta	1
79029fa983ec4eda60117a273a52cfc0	18	undetermined	d__Bacteria; p__Proteobacteria; c__Alphaproteobacteria; o__Caulobacterales; f__Caulobacteraceae; g__Caulobacter	0.998539783
82111040033564e4025c866576f05fe4	18	undetermined	d__Bacteria; p__Bacteroidota; c__Bacteroidia; o__Sphingobacteriales; f__KD3-93; g__KD3-93; s__uncultured_bacterium	0.734899434
9582615945663e8fb805e031c9533ede	18	undetermined	d__Bacteria; p__Myxococcota; c__Polyangia; o__Polyangiales; f__Sandaracinaceae; g__uncultured	0.716087703
a37e2ae258b843db9b0cc4c9a4fbdedd	18	undetermined	d__Bacteria; p__Bdellovibrionota; c__Oligoflexia; o__0319-6G20; f__0319-6G20; g__0319-6G20; s__uncultured_Roseobacter	0.99915293
bca06675819d1a1fac77abb6b094591b	18	undetermined	d__Bacteria; p__Proteobacteria; c__Gammaproteobacteria; o__Diplorickettsiales; f__Diplorickettsiaceae; g__Aquicella	0.986168899
cc4fa9a30fb72ffe2170c798191b1aba	18	undetermined	d__Bacteria; p__Myxococcota; c__Polyangia; o__Polyangiales; f__BIrii41; g__BIrii41; s__metagenome	0.999999982
e843282e6943834d59e9c0d178b1fd6e	18	undetermined	d__Bacteria; p__Desulfobacterota; c__Desulfobulbia; o__Desulfobulbales; f__Desulfocapsaceae; g__uncultured; s__uncultured_bacterium	0.761528912
481561b32a10f10a857468d3966c6c75	17	undetermined	d__Bacteria; p__Proteobacteria; c__Alphaproteobacteria; o__Rickettsiales; f__Mitochondria; g__Mitochondria; s__uncultured_bacterium	0.711184417
647b46bc5fa0fadf81008c9a121c2dd2	17	undetermined	d__Bacteria; p__Campilobacterota; c__Campylobacteria; o__Campylobacterales; f__Sulfurimonadaceae; g__Sulfuricurvum	0.885312421
67d47b5fbce84d2de37cdb16a42cefc2	17	undetermined	d__Bacteria; p__Proteobacteria; c__Alphaproteobacteria; o__Rhizobiales; f__Rhizobiales_Incertae_Sedis; g__uncultured	0.882562508
6836b2caf6a0afb621e0c28629cdc889	17	undetermined	d__Bacteria; p__Bdellovibrionota; c__Oligoflexia; o__0319-6G20; f__0319-6G20; g__0319-6G20	0.999296184
77a6b44a084603c7457f677588af86be	17	undetermined	d__Bacteria; p__Verrucomicrobiota; c__Chlamydiae; o__Chlamydiales; f__cvE6; g__cvE6; s__uncultured_bacterium	0.999745101
7d5f671eabffd7d653d18e5598a30d17	17	undetermined	d__Bacteria; p__Proteobacteria; c__Gammaproteobacteria; o__Methylococcales; f__Methylomonadaceae; g__Crenothrix	0.87942258
85deebbd9ed381210ba89fe1ebb4b707	17	undetermined	d__Bacteria; p__Proteobacteria	0.824523965
8b946bac0b391378dca34b718624ba43	17	undetermined	d__Bacteria; p__Cyanobacteria; c__Cyanobacteriia; o__Chloroplast; f__Chloroplast; g__Chloroplast; s__Paralemanea_annulata	0.70564621
a35b2549d34e0cf52f2ff3b76fa35cf8	17	undetermined	d__Bacteria; p__Bacteroidota; c__Bacteroidia; o__Cytophagales; f__Microscillaceae	0.991263197
aa8553ebd7e5dcc37bd9437e0cbe425e	17	undetermined	d__Bacteria; p__Proteobacteria; c__Gammaproteobacteria; o__B2M28; f__B2M28; g__B2M28	0.901920931
b4a92e1f0246230e7e39e7ba2eb97f81	17	undetermined	d__Bacteria; p__Bacteroidota; c__Bacteroidia; o__Bacteroidales; f__Prolixibacteraceae	0.99631702
ba5fe55bad66634c698f78fe021af9d4	17	undetermined	d__Bacteria; p__Acidobacteriota; c__Holophagae; o__Holophagales; f__Holophagaceae; g__Geothrix; s__metagenome	0.724498836
bc318bc64ee941610743af541b82ba1d	17	undetermined	d__Bacteria; p__Cyanobacteria; c__Cyanobacteriia; o__Chloroplast; f__Chloroplast; g__Chloroplast; s__uncultured_diatom	0.821151886
cff904a5584fa97ecb015aa9981c54bd	17	undetermined	d__Bacteria; p__Planctomycetota; c__Planctomycetes; o__Planctomycetales; f__uncultured; g__uncultured; s__uncultured_bacterium	0.999996242
d0216edbdb07ec2b2d8becf26467a165	17	undetermined	d__Bacteria; p__Verrucomicrobiota; c__Verrucomicrobiae; o__Verrucomicrobiales; f__Verrucomicrobiaceae; g__uncultured; s__uncultured_Verrucomicrobia	0.999906588
0df7af542d6bc4b784421e3963761aa1	16	undetermined	d__Bacteria; p__Bacteroidota; c__Bacteroidia; o__Cytophagales; f__Microscillaceae; g__uncultured	0.94763398
2fcf4b575901d3f1184884f4b4319d2c	16	undetermined	d__Bacteria; p__Proteobacteria; c__Gammaproteobacteria; o__Methylococcales; f__Methylomonadaceae; g__uncultured; s__metagenome	0.947423658
38b1528eba729ffa24d94f067ca72f01	16	undetermined	d__Bacteria; p__Proteobacteria; c__Gammaproteobacteria; o__Gammaproteobacteria_Incertae_Sedis; f__Unknown_Family; g__uncultured	0.979296337
3a254346bd1991847b7272974a518925	16	undetermined	d__Bacteria; p__Bdellovibrionota; c__Oligoflexia; o__0319-6G20; f__0319-6G20; g__0319-6G20	0.890078449
6fa38aed426f27bcdd42ce582fd293c3	16	undetermined	d__Bacteria; p__Myxococcota; c__Polyangia; o__Polyangiales; f__BIrii41; g__BIrii41; s__uncultured_delta	0.878490758
9d355bb4f1a9f6dc2f32a715be4fa688	16	undetermined	d__Bacteria; p__Proteobacteria; c__Gammaproteobacteria; o__Burkholderiales; f__Nitrosomonadaceae; g__Ellin6067	0.761108003
d6122a0717877cf7fa6bac67db2742b8	16	undetermined	d__Bacteria; p__Proteobacteria; c__Gammaproteobacteria; o__Burkholderiales; f__Chitinibacteraceae; g__Deefgea; s__Deefgea_sp.	0.75527649
f174710e39f2bc85585ff6abcca3bb8d	16	undetermined	d__Bacteria; p__Proteobacteria; c__Gammaproteobacteria; o__Gammaproteobacteria_Incertae_Sedis; f__Unknown_Family; g__Unknown_Family	0.973551585
26d7569ccfb7f20a444190c8f97ef606	15	undetermined	d__Bacteria; p__Desulfobacterota; c__Desulfobulbia; o__Desulfobulbales; f__Desulfocapsaceae; g__uncultured	0.990739004
423818fcf793e94ee06524d43cede263	15	undetermined	d__Bacteria; p__Proteobacteria; c__Gammaproteobacteria; o__R7C24; f__R7C24; g__R7C24; s__metagenome	0.781563604
61b1eff5cdde863a62313a23a2163d9d	15	undetermined	d__Bacteria; p__Bacteroidota; c__Bacteroidia; o__Sphingobacteriales; f__Lentimicrobiaceae; g__Lentimicrobiaceae; s__uncultured_bacterium	0.999999996
6502fcacc541cb84fa90daae75026392	15	undetermined	d__Bacteria; p__Actinobacteriota; c__Actinobacteria; o__PeM15; f__PeM15; g__PeM15	0.790720994
8647a29076210fa07232f69849e6aa1f	15	undetermined	d__Bacteria	0.911580935
9be6210261a8b6e9574a41d62754fc2e	15	undetermined	d__Bacteria; p__Proteobacteria; c__Gammaproteobacteria; o__Diplorickettsiales; f__Diplorickettsiaceae; g__Aquicella	1
a782aa30ba429a0fc4cdc70c300227f3	15	undetermined	d__Bacteria; p__Planctomycetota; c__vadinHA49; o__vadinHA49; f__vadinHA49; g__vadinHA49	0.87883434
bc28ea6497753473b2064f41bc658601	15	undetermined	d__Bacteria; p__Acidobacteriota; c__Vicinamibacteria; o__Vicinamibacterales; f__uncultured; g__uncultured; s__metagenome	0.983288643
fb39f72b3141bcfc07b8d7482808df61	15	undetermined	d__Bacteria; p__Proteobacteria; c__Alphaproteobacteria; o__Rhizobiales; f__Xanthobacteraceae; g__Rhodoplanes	0.991387419
02cbeba62c5f39917f0503ba21755b93	14	undetermined	d__Archaea; p__Nanoarchaeota; c__Nanoarchaeia; o__Woesearchaeales; f__Woesearchaeales; g__Woesearchaeales; s__uncultured_euryarchaeote	0.951940765
09b3ae637e15bbfc9f967f2628d0c1e5	14	undetermined	d__Bacteria; p__Desulfobacterota; c__Syntrophia; o__Syntrophales; f__Syntrophaceae; g__Syntrophus	0.99999968
0f335dfcebc747ef4e51900fd20d5922	14	undetermined	d__Bacteria; p__Planctomycetota; c__Planctomycetes; o__Planctomycetales; f__uncultured; g__uncultured; s__uncultured_planctomycete	0.999789474
318731df8b5243f85b944770513f061e	14	undetermined	d__Bacteria; p__Bacteroidota; c__Bacteroidia; o__Cytophagales; f__Hymenobacteraceae; g__Hymenobacter	0.914894631
4ad7d9bc50cb54458cb26233f147fb0c	14	undetermined	d__Bacteria; p__Proteobacteria; c__Alphaproteobacteria; o__Rhodospirillales; f__uncultured; g__uncultured; s__uncultured_bacterium	0.990663968
8375b47f50ee3b002fe82bfe00409092	14	undetermined	d__Bacteria; p__Bacteroidota; c__Bacteroidia; o__Chitinophagales; f__Saprospiraceae; g__uncultured; s__uncultured_soil	0.838049307
8791e7a2c0c4d463fa2d938462ddaa47	14	undetermined	d__Bacteria; p__Bdellovibrionota; c__Oligoflexia; o__0319-6G20; f__0319-6G20; g__0319-6G20; s__uncultured_proteobacterium	0.979143625
8db9e149f87e73a0f3244bc1d6a548b2	14	undetermined	d__Bacteria; p__Planctomycetota; c__Planctomycetes; o__Pirellulales; f__Pirellulaceae; g__Pirellula; s__uncultured_Pasteuria	0.976605737
99014e86179241c8213618e23ccea6e7	14	undetermined	d__Bacteria; p__Proteobacteria; c__Alphaproteobacteria; o__Rickettsiales; f__Mitochondria; g__Mitochondria; s__uncultured_bacterium	0.956911088
9e6c74996690d3c5e03f3c1ab168a2b9	14	undetermined	d__Bacteria; p__Proteobacteria; c__Alphaproteobacteria; o__Micropepsales; f__Micropepsaceae; g__uncultured; s__metagenome	0.99875293
a5676ea3d2b19bc2ef4b2d03e4ef4007	14	undetermined	d__Bacteria; p__Cyanobacteria; c__Cyanobacteriia; o__Chloroplast; f__Chloroplast; g__Chloroplast	0.814732434
cb482446f0df366b3a9fcfed56fe2c2c	14	undetermined	d__Bacteria; p__Verrucomicrobiota; c__Verrucomicrobiae; o__Pedosphaerales; f__Pedosphaeraceae; g__uncultured	0.999988631
cdcc3afd3d944a689480601359e3c039	14	undetermined	d__Bacteria; p__Verrucomicrobiota; c__Verrucomicrobiae; o__Opitutales; f__Opitutaceae	0.999233631
e0112473f91d74a9e0b36bda66d007e6	14	undetermined	d__Bacteria; p__Bdellovibrionota; c__Bdellovibrionia; o__Bacteriovoracales; f__Bacteriovoracaceae	0.989559508
eed757da9e4cc61c013751ecb940155f	14	undetermined	d__Bacteria; p__Bacteroidota; c__Bacteroidia; o__Cytophagales; f__Spirosomaceae; g__uncultured; s__metagenome	0.999999487
0518e21e2e362fd0ecbfe97e1971604d	13	undetermined	d__Bacteria; p__Proteobacteria; c__Gammaproteobacteria; o__Cellvibrionales; f__Spongiibacteraceae; g__BD1-7_clade; s__uncultured_bacterium	0.845698197
1933ac7e5faf6244d1cfacf7e2f962b0	13	undetermined	d__Bacteria; p__Verrucomicrobiota; c__Omnitrophia; o__Omnitrophales; f__Omnitrophaceae; g__Candidatus_Omnitrophus; s__uncultured_Banisveld	0.997207383
312462f6e0e039fc1886915e60053f38	13	undetermined	d__Bacteria; p__Bdellovibrionota; c__Oligoflexia; o__Silvanigrellales; f__Silvanigrellaceae; g__Silvanigrella	0.889525237
3c3861c581adf9b8a8cf01f20fdbaf2c	13	undetermined	d__Bacteria; p__Planctomycetota; c__Planctomycetes; o__Pirellulales; f__Pirellulaceae; g__Pir4_lineage	0.999325715
5bd07ab71d11ec81695388a77bfbb4d3	13	undetermined	d__Bacteria; p__Nitrospirota; c__Nitrospiria; o__Nitrospirales; f__Nitrospiraceae; g__Nitrospira	1
6743d86267388e74225887defac3e471	13	undetermined	d__Bacteria; p__Verrucomicrobiota; c__Verrucomicrobiae; o__Pedosphaerales; f__Pedosphaeraceae; g__SH3-11; s__uncultured_bacterium	0.999999954
7e22bbb5d5c48a262e695357791d4ed9	13	undetermined	d__Bacteria; p__Proteobacteria; c__Gammaproteobacteria; o__Methylococcales; f__Methylomonadaceae; g__Methyloglobulus; s__uncultured_bacterium	0.784155916
90cd4ed839bc9a7b90f593d23ad175e8	13	undetermined	d__Bacteria; p__Bacteroidota; c__Bacteroidia; o__Bacteroidales; f__Prolixibacteraceae; g__uncultured	0.909360268
9d974aa1aac1ea7c3ef8462df2cfc09e	13	undetermined	d__Bacteria; p__Bdellovibrionota; c__Oligoflexia; o__Silvanigrellales; f__Silvanigrellaceae	0.999999672
a59df495d7a3686b408b5ef42ec5b364	13	undetermined	d__Bacteria	0.791100775
b41ab00a0792349e98a0ac43416df5d0	13	undetermined	d__Bacteria; p__Proteobacteria; c__Alphaproteobacteria; o__Rickettsiales; f__Mitochondria; g__Mitochondria	0.999662921
bd24f2a969d42ac6606d232f59f0de88	13	undetermined	d__Bacteria; p__Proteobacteria; c__Alphaproteobacteria; o__Rickettsiales; f__SM2D12; g__SM2D12; s__metagenome	0.991002479
dbf891b81810bae2731119f803bdd6e6	13	undetermined	d__Bacteria; p__Proteobacteria; c__Alphaproteobacteria; o__Sphingomonadales; f__Sphingomonadaceae; g__Polymorphobacter	0.773384992
e390c9c0c3358a0d0b8f272821e949ea	13	undetermined	d__Bacteria; p__Proteobacteria; c__Alphaproteobacteria; o__Rickettsiales; f__SM2D12; g__SM2D12; s__metagenome	0.99974543
1c2b8892a0d7f828d72808cd01cfd199	12	undetermined	d__Bacteria; p__Proteobacteria; c__Alphaproteobacteria; o__Rhizobiales; f__Devosiaceae; g__Devosia	0.995919893
2471254ce443ced69f86d0e59bb1f79c	12	undetermined	d__Bacteria; p__Cyanobacteria; c__Cyanobacteriia; o__Chloroplast; f__Chloroplast; g__Chloroplast	0.8258566
2f2776d82728bff604e26d00588ea3d5	12	undetermined	d__Bacteria; p__Cyanobacteria; c__Cyanobacteriia; o__Chloroplast; f__Chloroplast; g__Chloroplast	0.999981205
37613602e374a10ed0f20221fa4b7f15	12	undetermined	d__Bacteria	0.854380088
39730ff4c716d18c6f0c9e93a622a797	12	undetermined	d__Bacteria; p__Proteobacteria; c__Alphaproteobacteria; o__Sphingomonadales; f__Sphingomonadaceae	0.714215636
671c9e63ec581a926647aa9e55b69ce9	12	undetermined	d__Bacteria; p__Verrucomicrobiota; c__Verrucomicrobiae; o__Opitutales; f__Opitutaceae; g__IMCC26134; s__metagenome	0.745468608
69719719c2db5b616794a14110c40151	12	undetermined	d__Bacteria; p__Cyanobacteria; c__Cyanobacteriia; o__Chloroplast; f__Chloroplast; g__Chloroplast; s__Epipyxis_sp.	0.970793473
6ee9a1e48df1257049776851d55dbb69	12	undetermined	d__Bacteria; p__Bdellovibrionota; c__Oligoflexia; o__Oligoflexales; f__Oligoflexales; g__Oligoflexus; s__metagenome	0.999999431
86ea9e167839493e3a6693ee860e9e6f	12	undetermined	d__Bacteria	0.992741653
bc4afe0a46c7f6403634997e40a1e7ff	12	undetermined	d__Bacteria; p__Firmicutes; c__Bacilli; o__Erysipelotrichales; f__Erysipelotrichaceae	0.802427955
bceddcb31e058b7d9397066a7ff405e6	12	undetermined	d__Bacteria; p__Planctomycetota; c__Planctomycetes; o__Pirellulales; f__Pirellulaceae; g__Pirellula	0.99997692
e9277980eb5c5f8dd783fd34cf9a8a8a	12	undetermined	d__Bacteria; p__Proteobacteria; c__Gammaproteobacteria; o__Cellvibrionales; f__Cellvibrionaceae; g__uncultured; s__uncultured_bacterium	0.952771982
f1dbe0f3476c8b5948f8c288ba17e015	12	undetermined	d__Bacteria; p__Verrucomicrobiota; c__Verrucomicrobiae; o__Pedosphaerales; f__Pedosphaeraceae	0.984979276
05d385f8260362e624138cae31e3f909	11	undetermined	d__Bacteria; p__Actinobacteriota; c__Actinobacteria; o__Frankiales; f__Sporichthyaceae; g__hgcI_clade	0.722969889
07d5b414e682831def7740ff3b0f4e05	11	undetermined	d__Bacteria; p__Bacteroidota; c__Bacteroidia; o__Chitinophagales; f__Chitinophagaceae; g__uncultured; s__uncultured_Haliscomenobacter	0.999832016
11194f310db186f457a89cc5c9c1c506	11	undetermined	d__Bacteria; p__Planctomycetota; c__Planctomycetes; o__Pirellulales; f__Pirellulaceae	1
13611c820c87106ea4928bf94b887001	11	undetermined	d__Bacteria; p__Chloroflexi; c__Anaerolineae; o__Caldilineales; f__Caldilineaceae; g__uncultured; s__metagenome	0.783251995
3ef8d27167c0860000c175f681bba956	11	undetermined	d__Bacteria; p__Bacteroidota; c__Bacteroidia; o__Sphingobacteriales; f__env.OPS_17; g__env.OPS_17	0.916937134
4c27295d3e3d702dd9f57cc2885805a3	11	undetermined	d__Bacteria; p__Proteobacteria; c__Gammaproteobacteria; o__Cardiobacteriales; f__Cardiobacteriales; g__Cardiobacteriales; s__uncultured_bacterium	0.999730812
659604678972b48a218d5707eb070e10	11	undetermined	d__Bacteria; p__MBNT15; c__MBNT15; o__MBNT15; f__MBNT15; g__MBNT15	0.999846906
8086224289d38e07f3f591f75ee8d577	11	undetermined	d__Archaea; p__Crenarchaeota; c__Nitrososphaeria; o__Nitrosopumilales; f__Nitrosopumilaceae; g__Nitrosarchaeum; s__uncultured_archaeon	0.742577068
8d494b3443d4d1e32c7afe01207e80c0	11	undetermined	d__Bacteria; p__Proteobacteria; c__Gammaproteobacteria; o__CHAB-XI-27; f__CHAB-XI-27; g__CHAB-XI-27; s__uncultured_bacterium	0.999999999
8dcc42cf9d3baece19ae03c55193b8cc	11	undetermined	d__Bacteria; p__Dependentiae; c__Babeliae; o__Babeliales; f__UBA12409; g__UBA12409; s__uncultured_bacterium	0.999691861
8f05e134b87529e192357bb6694f36fa	11	undetermined	d__Bacteria; p__Bacteroidota; c__Bacteroidia; o__Sphingobacteriales; f__env.OPS_17; g__env.OPS_17	0.853059007
9478594bdd83af022961e2d87e98bd32	11	undetermined	d__Bacteria; p__Bacteroidota; c__Bacteroidia; o__Chitinophagales; f__Chitinophagaceae	0.999874233
957f2e1f0a943e3be69fa1bb63eaa153	11	undetermined	d__Bacteria; p__Myxococcota; c__Myxococcia; o__Myxococcales; f__Myxococcaceae; g__P3OB-42; s__uncultured_bacterium	0.883528252
b9c745145a0ee3b3367b59d373d6f12c	11	undetermined	d__Bacteria	0.955354806
bb065c1d5eb7a3d3a041a66477ffcb3a	11	undetermined	d__Archaea; p__Nanoarchaeota; c__Nanoarchaeia; o__Woesearchaeales; f__Woesearchaeales; g__Woesearchaeales; s__uncultured_euryarchaeote	0.703016228
c091a1b0673d85664b2a74ed7d399674	11	undetermined	d__Bacteria; p__Firmicutes; c__Clostridia; o__Eubacteriales; f__Eubacteriaceae; g__uncultured; s__uncultured_bacterium	0.999999936
c9160dc1dad895f710f58c2cfbabbafd	11	undetermined	d__Archaea; p__Nanoarchaeota; c__Nanoarchaeia; o__Woesearchaeales; f__Woesearchaeales; g__Woesearchaeales; s__uncultured_euryarchaeote	0.999915865
e14059e8e6166afbd514f1ec1ddf85f9	11	undetermined	d__Bacteria	0.993435269
ed679c8b2225afeab7d2cbe5e4d9eb1e	11	undetermined	d__Bacteria; p__Proteobacteria; c__Alphaproteobacteria; o__Rhizobiales	0.983132901
ed69b64a4b1814ef4240d4eb0bcd2886	11	undetermined	d__Bacteria; p__Bacteroidota; c__Bacteroidia; o__Cytophagales; f__Spirosomaceae; g__Emticicia	0.999796937
eec38684d93d85cbcb4767d988c263d6	11	undetermined	d__Bacteria; p__Chloroflexi; c__Anaerolineae; o__SBR1031; f__A4b; g__A4b; s__wastewater_metagenome	0.999999987
f7f333dfbd598070147f2d71044066bc	11	undetermined	d__Bacteria; p__Bacteroidota; c__Bacteroidia; o__Bacteroidales; f__Prolixibacteraceae; g__BSV13	0.836684485
0090b6c69e484667f923767fe7babd21	10	undetermined	d__Bacteria; p__Bacteroidota; c__Bacteroidia; o__Chitinophagales; f__Chitinophagaceae; g__uncultured	0.91405447
17e46b9102726f578df73434a95ee6c5	10	undetermined	d__Bacteria; p__Planctomycetota; c__Pla4_lineage; o__Pla4_lineage; f__Pla4_lineage; g__Pla4_lineage; s__metagenome	0.999998589
283b3d3e431441fb0c3c35eeb14b444e	10	undetermined	d__Bacteria; p__Acidobacteriota; c__Vicinamibacteria; o__Vicinamibacterales; f__Vicinamibacteraceae; g__Vicinamibacteraceae	0.738965588
2cf5ac9f1d703eb67cc4c542ed777514	10	undetermined	d__Bacteria; p__RCP2-54; c__RCP2-54; o__RCP2-54; f__RCP2-54; g__RCP2-54; s__hydrothermal_vent	0.938780239
414716fdf8ef15d72a04afc4f88244bc	10	undetermined	d__Bacteria; p__Proteobacteria; c__Gammaproteobacteria; o__Coxiellales; f__Coxiellaceae; g__Coxiella	0.983210158
51b17b26ba159cede861e432262f0e8c	10	undetermined	d__Bacteria; p__Patescibacteria; c__Gracilibacteria; o__Gracilibacteria; f__Gracilibacteria; g__Gracilibacteria; s__metagenome	0.999997527
6b9141106e764b5efbfa24fdb03b8b79	10	undetermined	d__Bacteria; p__Bacteroidota; c__Bacteroidia; o__Cytophagales; f__Cyclobacteriaceae	0.999967038
7246f2cff9c954449d6eb7534dda92ea	10	undetermined	d__Bacteria	0.736055045
7248b9bd77f755f006d7e1d346397ad7	10	undetermined	d__Bacteria; p__Proteobacteria; c__Alphaproteobacteria; o__Rhizobiales; f__Xanthobacteraceae; g__uncultured; s__metagenome	0.851050513
74757d3b4b6f7324b55d4873d1c2c43b	10	undetermined	d__Bacteria; p__Patescibacteria; c__Microgenomatia; o__Candidatus_Woesebacteria; f__Candidatus_Woesebacteria; g__Candidatus_Woesebacteria; s__uncultured_Microgenomates	0.996655967
8035fff4b061bc999f13f68980efc883	10	undetermined	d__Bacteria; p__Bacteroidota; c__Bacteroidia; o__Sphingobacteriales; f__LiUU-11-161; g__LiUU-11-161; s__metagenome	0.977344519
8f813280e8cc1c972cdf97b409fa6840	10	undetermined	d__Bacteria; p__Verrucomicrobiota; c__Verrucomicrobiae; o__Verrucomicrobiales; f__Verrucomicrobiaceae; g__Prosthecobacter	0.999995751
987869ff61a2f9aa291a016392a0b72d	10	undetermined	d__Bacteria; p__Acidobacteriota; c__Blastocatellia; o__Blastocatellales; f__Blastocatellaceae	0.999438914
a16ab965f2a8f07cc6ee10b718720789	10	undetermined	d__Bacteria; p__Cyanobacteria; c__Cyanobacteriia; o__Cyanobacteriales; f__Chroococcidiopsaceae; g__uncultured; s__uncultured_bacterium	0.99999889
a6f7afcf5a78ba17e54e9b0f807c0d3e	10	undetermined	d__Bacteria; p__Chloroflexi; c__Anaerolineae; o__Anaerolineales; f__Anaerolineaceae; g__uncultured; s__uncultured_prokaryote	0.944259515
aa9c49ba481ae61591972fc4e6bfa3d4	10	undetermined	d__Bacteria; p__Firmicutes; c__Clostridia; o__Oscillospirales; f__Oscillospiraceae; g__UCG-005; s__metagenome	0.916555873
c13d6c2cadba7bd98e1d6982c38cc2e2	10	undetermined	d__Bacteria; p__Bacteroidota; c__Bacteroidia; o__Sphingobacteriales; f__Sphingobacteriaceae; g__Mucilaginibacter	0.900496919
c1ee0c7bd2a5652c66779004eebac27c	10	undetermined	d__Bacteria; p__Proteobacteria; c__Gammaproteobacteria; o__Xanthomonadales; f__Xanthomonadaceae; g__Arenimonas	0.999999971
d2dbd72ea3fc1376a0168d5165f0b3cf	10	undetermined	d__Bacteria; p__Firmicutes; c__Bacilli; o__Bacillales; f__Bacillaceae	0.945459513
dc5ae823ff500cf97c64d553e85977ec	10	undetermined	d__Bacteria; p__Bacteroidota; c__Bacteroidia; o__Sphingobacteriales; f__AKYH767; g__AKYH767	1
dd33e5ccad733c1fba09fc342341bd6b	10	undetermined	d__Bacteria; p__Spirochaetota; c__Spirochaetia; o__Spirochaetales; f__Spirochaetaceae; g__Sphaerochaeta	0.999993852
e906d71b828d6c2eaeb89ec0b71b8522	10	undetermined	d__Bacteria; p__Bacteroidota; c__Bacteroidia; o__Sphingobacteriales; f__env.OPS_17; g__env.OPS_17; s__metagenome	0.923547996
f3357a0594408ba63d9ed4475a58cb5c	10	undetermined	d__Bacteria; p__Verrucomicrobiota; c__Verrucomicrobiae; o__Pedosphaerales; f__Pedosphaeraceae; g__uncultured; s__metagenome	0.979029653
f791e5818bef68986c15d276727301dc	10	undetermined	d__Bacteria; p__Bacteroidota; c__SJA-28; o__SJA-28; f__SJA-28; g__SJA-28; s__metagenome	0.999999999
0144a761721583bb4acc1af57044d8ae	9	undetermined	d__Bacteria; p__Planctomycetota; c__Phycisphaerae; o__MSBL9; f__GWC2-45-44; g__GWC2-45-44; s__uncultured_bacterium	0.703805474
0202d02690b13876befe4cb198a29777	9	undetermined	d__Bacteria; p__Proteobacteria; c__Gammaproteobacteria; o__Burkholderiales; f__Rhodocyclaceae; g__C39	0.984537153
095dcca0a1cacb655451100eb59c8ef1	9	undetermined	d__Bacteria; p__Proteobacteria; c__Gammaproteobacteria; o__Pseudomonadales; f__Moraxellaceae; g__[Agitococcus]_lubricus_group; s__metagenome	0.96721263
0a55cf6879d916c50c1df617ff5a436a	9	undetermined	d__Bacteria; p__Verrucomicrobiota; c__Omnitrophia; o__Omnitrophales; f__Omnitrophaceae; g__Candidatus_Omnitrophus; s__Omnitrophica_bacterium	0.999010631
13a9bbe357274b376f7b0406950cf21d	9	undetermined	d__Bacteria; p__Bacteroidota; c__Bacteroidia; o__Bacteroidales; f__Bacteroidaceae; g__Bacteroides	0.99925092
16026e38499f6de9d0229898fd882fc5	9	undetermined	d__Bacteria; p__Firmicutes; c__Clostridia; o__Oscillospirales; f__UCG-010; g__UCG-010	0.862224355
1a1ffd50f42d8407314902832bdc51c8	9	undetermined	d__Bacteria; p__Bacteroidota; c__Bacteroidia; o__Bacteroidales; f__Prolixibacteraceae; g__uncultured; s__uncultured_bacterium	0.99989521
1a3231e8c3234d0aa74c16baee08c0fd	9	undetermined	d__Bacteria; p__Proteobacteria; c__Gammaproteobacteria; o__Pseudomonadales; f__Moraxellaceae; g__uncultured; s__metagenome	0.975595068
26afc91fa6959793953f6ea36e75f865	9	undetermined	d__Bacteria; p__Patescibacteria; c__Gracilibacteria; o__Gracilibacteria; f__Gracilibacteria; g__Gracilibacteria; s__uncultured_bacterium	0.97947773
34b8c21c638b82229dd91028d5d5f28b	9	undetermined	d__Bacteria; p__Proteobacteria; c__Alphaproteobacteria; o__Acetobacterales; f__Acetobacteraceae; g__Roseomonas; s__uncultured_bacterium	0.849661325
4521a3276e730b362d95db8e263e4b4a	9	undetermined	d__Bacteria; p__Firmicutes; c__Clostridia; o__Peptostreptococcales-Tissierellales; f__Peptostreptococcaceae; g__Romboutsia	1
4cac15127ed34488cb0082b088205704	9	undetermined	d__Bacteria	0.99938175
58fa394398365fc5b1b1c595c5f74a0a	9	undetermined	d__Bacteria; p__Planctomycetota; c__Planctomycetes; o__Pirellulales; f__Pirellulaceae; g__uncultured; s__metagenome	0.988150489
5958fd2b7ec972907e061e8f4d0c49b8	9	undetermined	d__Bacteria; p__Acidobacteriota; c__Subgroup_22; o__Subgroup_22; f__Subgroup_22; g__Subgroup_22; s__uncultured_Holophaga	0.981052623
59cb34a45b888a29c8c99ea6864dc028	9	undetermined	d__Bacteria; p__Bacteroidota; c__Bacteroidia; o__Sphingobacteriales; f__KD1-131; g__KD1-131; s__uncultured_bacterium	0.819387754
59dcf7ec9c94e2bbc2cd71132baa2f2b	9	undetermined	d__Archaea; p__Nanoarchaeota; c__Nanoarchaeia; o__Woesearchaeales; f__Woesearchaeales; g__Woesearchaeales	0.994043762
62fcb4fd9c7dd3ab8e1235d10b693c7b	9	undetermined	d__Bacteria; p__Verrucomicrobiota; c__Kiritimatiellae; o__WCHB1-41; f__WCHB1-41; g__WCHB1-41; s__uncultured_organism	0.99740206
6c13e1ca4ca794eb2dc44429a68275ae	9	undetermined	d__Archaea; p__Nanoarchaeota; c__Nanoarchaeia; o__Woesearchaeales; f__Woesearchaeales; g__Woesearchaeales; s__uncultured_euryarchaeote	0.93038795
6c6209f5f79a7be45964b4d69599d1de	9	undetermined	d__Bacteria; p__Proteobacteria; c__Gammaproteobacteria; o__Ga0077536; f__Ga0077536; g__Ga0077536	0.999999444
6d2033479b3f89b5ebf07b452ebdad8e	9	undetermined	d__Bacteria; p__Desulfobacterota; c__Desulfobacteria; o__Desulfobacterales; f__Desulfosarcinaceae; g__Sva0081_sediment_group; s__uncultured_bacterium	0.922819501
732b608a5a32f5265c7f84a8e337f8c4	9	undetermined	d__Bacteria; p__Fibrobacterota; c__Fibrobacteria; o__Fibrobacterales; f__Fibrobacteraceae; g__possible_genus_04; s__metagenome	1
787c52825ad06ecef6e6447dbb51185f	9	undetermined	d__Bacteria; p__Spirochaetota; c__Spirochaetia; o__Spirochaetales; f__Spirochaetaceae; g__uncultured	0.739824519
94d133965042b347de449fb1f29aaf94	9	undetermined	d__Bacteria; p__Latescibacterota; c__Latescibacterota; o__Latescibacterota; f__Latescibacterota; g__Latescibacterota; s__uncultured_Latescibacteria	0.999999289
a22f45b8a52fe5eaabfaa608c9a99c23	9	undetermined	d__Bacteria; p__Dependentiae; c__Babeliae; o__Babeliales; f__Babeliales; g__Babeliales; s__uncultured_prokaryote	0.999961851
a32daa4936c79787dec61336516e0014	9	undetermined	d__Bacteria; p__Bacteroidota; c__Bacteroidia; o__Bacteroidales; f__Muribaculaceae; g__Muribaculaceae; s__uncultured_bacterium	0.935076565
a6aa5760f22ebe35f241dabc7c80df92	9	undetermined	d__Bacteria; p__Bacteroidota; c__Bacteroidia; o__Bacteroidales; f__Bacteroidaceae; g__Bacteroides	0.730382905
adf8882d5fd60155f03f9a52e900d32d	9	undetermined	d__Bacteria; p__Proteobacteria; c__Gammaproteobacteria; o__Alteromonadales; f__Alteromonadaceae; g__Rheinheimera	0.998757346
adfd3db87ce80da9d36b211966adb791	9	undetermined	d__Bacteria; p__Proteobacteria; c__Alphaproteobacteria; o__Rhizobiales; f__Rhizobiales_Incertae_Sedis; g__uncultured; s__uncultured_Alphaproteobacteria	0.861375148
c6d7aff523921142e4bd43bb1d9518e7	9	undetermined	d__Bacteria; p__Acidobacteriota; c__Acidobacteriae; o__Bryobacterales; f__Bryobacteraceae; g__Bryobacter; s__metagenome	0.999984445
dc6333ca9fbfa7b602ec11dfee6253ee	9	undetermined	d__Bacteria; p__Patescibacteria; c__Parcubacteria; o__Candidatus_Zambryskibacteria; f__Candidatus_Zambryskibacteria; g__Candidatus_Zambryskibacteria; s__Parcubacteria_group	0.825097908
ee705bbea43c68a47a9c2ba41efa2067	9	undetermined	d__Bacteria; p__Armatimonadota; c__Armatimonadia; o__Armatimonadales; f__Armatimonadaceae; g__Armatimonas	0.878162589
f0fad6a969f08e9eafe1fbd3f75174e4	9	undetermined	d__Bacteria; p__Firmicutes; c__Clostridia; o__Oscillospirales; f__Oscillospiraceae	0.999978025
f37d89376367b7b4564713fdda79135e	9	undetermined	d__Bacteria; p__Proteobacteria; c__Alphaproteobacteria; o__Rhizobiales; f__Rhizobiales_Incertae_Sedis; g__Phreatobacter	0.809082472
03c351c76c14ec2e586f2d99fbd0bff3	8	undetermined	d__Bacteria; p__Bdellovibrionota; c__Oligoflexia; o__Oligoflexales; f__uncultured; g__uncultured; s__uncultured_bacterium	0.998669761
0a714b58e2dff1c534b4be7a8550bec3	8	undetermined	d__Bacteria; p__Bdellovibrionota; c__Bdellovibrionia; o__Bacteriovoracales; f__Bacteriovoracaceae; g__Peredibacter; s__microbial_mat	0.99100062
198fe54f097928b335fbff8c1d6209d9	8	undetermined	d__Bacteria; p__Fusobacteriota; c__Fusobacteriia; o__Fusobacteriales; f__Fusobacteriaceae; g__Cetobacterium; s__uncultured_Fusobacteriales	1
1b03d86a9059ed4cc9dd84b659d785dc	8	undetermined	d__Bacteria; p__Campilobacterota; c__Campylobacteria; o__Campylobacterales; f__Sulfurimonadaceae; g__Sulfuricurvum	0.989457165
1b9290cd00a6e0c8583431454ea9b0c6	8	undetermined	d__Bacteria; p__Fibrobacterota; c__Fibrobacteria; o__Fibrobacterales; f__Fibrobacteraceae; g__uncultured; s__uncultured_bacterium	0.999985266
1e96dfb861b10ebc8c4a706ccd850e3e	8	undetermined	d__Bacteria; p__Verrucomicrobiota; c__Verrucomicrobiae; o__Chthoniobacterales; f__Chthoniobacteraceae; g__Chthoniobacter	0.923090469
27e8a289c9a8d4275addcc845ed80112	8	undetermined	d__Bacteria; p__Proteobacteria; c__Gammaproteobacteria; o__Diplorickettsiales; f__Diplorickettsiaceae; g__Rickettsiella; s__uncultured_bacterium	0.92773923
296d989bdc04ea23c4d981a50aa87951	8	undetermined	d__Archaea; p__Nanoarchaeota; c__Nanoarchaeia; o__Woesearchaeales; f__Woesearchaeales; g__Woesearchaeales; s__uncultured_euryarchaeote	0.999991725
35fbecdacfd96eef8d3ddb3d9fd571c1	8	undetermined	d__Archaea; p__Nanoarchaeota; c__Nanoarchaeia; o__Woesearchaeales; f__Woesearchaeales; g__Woesearchaeales	0.930502495
418a2b59699a7eda352ca210814e0086	8	undetermined	d__Bacteria; p__Verrucomicrobiota; c__Verrucomicrobiae; o__Chthoniobacterales; f__Terrimicrobiaceae; g__Terrimicrobium; s__metagenome	1
4a0b292ba716582f9af46694458c0b9b	8	undetermined	d__Bacteria; p__Cyanobacteria; c__Cyanobacteriia; o__Chloroplast; f__Chloroplast; g__Chloroplast	0.874269507
5c95ce99561d835d2777253a7b2185c0	8	undetermined	d__Bacteria; p__Proteobacteria; c__Gammaproteobacteria; o__Steroidobacterales; f__Steroidobacteraceae; g__uncultured; s__uncultured_gamma	0.999999932
6b3e01c1d5171bc9e7e2ca53367d1ba7	8	undetermined	d__Bacteria; p__Verrucomicrobiota; c__Verrucomicrobiae; o__Verrucomicrobiales; f__Rubritaleaceae; g__Luteolibacter	0.995978406
720fb3169b81decf883ac4460daa438d	8	undetermined	d__Bacteria; p__Verrucomicrobiota; c__Verrucomicrobiae; o__Verrucomicrobiales; f__Verrucomicrobiaceae; g__Roseimicrobium; s__uncultured_Verrucomicrobia	0.703130817
77528e8e3ba134308f68ec6e4c024f94	8	undetermined	d__Bacteria; p__Proteobacteria; c__Gammaproteobacteria; o__UBA10353_marine_group; f__UBA10353_marine_group; g__UBA10353_marine_group	0.704053863
7d4ceaca6c4f897d2504d968844ed007	8	undetermined	d__Bacteria; p__Firmicutes; c__Clostridia	0.990786734
7ef5c30a4b97417bc8bee8d2fd5e75fd	8	undetermined	d__Bacteria	0.999473826
838d86b47ef4ea038484750f60e8e8e8	8	undetermined	d__Bacteria; p__Verrucomicrobiota; c__Verrucomicrobiae; o__S-BQ2-57_soil_group; f__S-BQ2-57_soil_group; g__S-BQ2-57_soil_group; s__uncultured_Verrucomicrobia	0.99999997
8a26efa88983056f2e12d8d4320f1be0	8	undetermined	d__Bacteria; p__Patescibacteria; c__Parcubacteria; o__Candidatus_Zambryskibacteria; f__Candidatus_Zambryskibacteria; g__Candidatus_Zambryskibacteria; s__Parcubacteria_group	0.72938031
8e1161b45335e125da5a572c1b2cea64	8	undetermined	d__Bacteria; p__Myxococcota; c__Polyangia; o__Blfdi19; f__Blfdi19; g__Blfdi19; s__uncultured_prokaryote	0.999997899
a2d74214b3d344f4bc384f1993bf192b	8	undetermined	d__Bacteria; p__Firmicutes; c__Bacilli; o__Mycoplasmatales; f__Mycoplasmataceae; g__Candidatus_Bacilloplasma	0.994343748
a7c7cef1b4d655f81476abab1ca0aceb	8	undetermined	d__Bacteria	0.71378954
a7dab9ed132b8703113c7309ac9f21f9	8	undetermined	d__Bacteria; p__Bdellovibrionota; c__Oligoflexia; o__Silvanigrellales; f__Silvanigrellaceae; g__Silvanigrella	0.999999999
ae608dccffcb0690c6625b4025e3e829	8	undetermined	d__Bacteria	0.801155728
c646ade11a5124c0a97bd0d40898adf6	8	undetermined	d__Bacteria; p__Acidobacteriota; c__Vicinamibacteria; o__Subgroup_17; f__Subgroup_17; g__Subgroup_17; s__uncultured_Acidobacteria	1
c6fb5263d12a241ac755cdf27df9f9a2	8	undetermined	d__Bacteria; p__Bacteroidota; c__Kapabacteria; o__Kapabacteriales; f__Kapabacteriales; g__Kapabacteriales	0.999999631
cd37e3b7102cf737f4e3715bfa2767b5	8	undetermined	d__Bacteria	0.996025855
d27240df01f6d21aaf64f8f079dde6a8	8	undetermined	d__Bacteria	0.858748939
de215b4a8d694defc318ca6a8679185f	8	undetermined	d__Bacteria; p__Proteobacteria; c__Alphaproteobacteria; o__Rickettsiales; f__Mitochondria; g__Mitochondria; s__Lecanora_strobilina	0.992526193
deed98f09fe532868f6e52a8be480327	8	undetermined	d__Bacteria	0.957732473
f31d16db4d812212a62597650028a714	8	undetermined	d__Bacteria; p__Proteobacteria; c__Alphaproteobacteria; o__Caulobacterales; f__Hyphomonadaceae; g__UKL13-1; s__alpha_proteobacterium	0.892371061
f4edbfafbee48621a22f7ac8b8f43301	8	undetermined	d__Bacteria; p__Bacteroidota; c__Bacteroidia; o__Cytophagales; f__Microscillaceae	0.912959736
f91201adfe8be6ff17177daa8bb13518	8	undetermined	d__Bacteria; p__RCP2-54; c__RCP2-54; o__RCP2-54; f__RCP2-54; g__RCP2-54; s__uncultured_prokaryote	0.999999999
0474a04e496a887e5436eee26fafeda0	7	undetermined	d__Bacteria; p__Proteobacteria; c__Alphaproteobacteria; o__Rickettsiales	0.999978361
074be7e43427d8ec744d1ec5af857122	7	undetermined	d__Bacteria; p__Planctomycetota; c__vadinHA49; o__vadinHA49; f__vadinHA49; g__vadinHA49	0.757211867
0f34910f37338a141d04e12b11a5c835	7	undetermined	d__Bacteria; p__Proteobacteria; c__Gammaproteobacteria; o__Burkholderiales; f__Nitrosomonadaceae; g__DSSD61; s__uncultured_bacterium	0.771128586
1a298ba59766effa6f4c865965630b26	7	undetermined	d__Bacteria; p__Patescibacteria; c__Gracilibacteria; o__Absconditabacteriales_(SR1); f__Absconditabacteriales_(SR1); g__Absconditabacteriales_(SR1); s__metagenome	0.999999916
23e4bef11622bc852119b72044248bf4	7	undetermined	d__Bacteria; p__Myxococcota; c__Polyangia; o__Polyangiales; f__Polyangiaceae; g__Pajaroellobacter	0.999999832
28c27cab84f596d9b11f7465688fbca9	7	undetermined	d__Bacteria; p__Firmicutes; c__Clostridia; o__Clostridia; f__Hungateiclostridiaceae; g__uncultured; s__metagenome	0.993062392
2b69bcb53f66af02dbd8562aad64e620	7	undetermined	d__Bacteria; p__Bdellovibrionota; c__Bdellovibrionia; o__Bdellovibrionales; f__Bdellovibrionaceae; g__Bdellovibrio; s__metagenome	0.921206852
2cd8bf31ffd02905fe6bb593a85ba73d	7	undetermined	d__Bacteria; p__Bacteroidota; c__Bacteroidia; o__Chitinophagales; f__Chitinophagaceae	0.946569409
306a74b58e82cba59fed74cbe96d8674	7	undetermined	d__Bacteria; p__Bacteroidota; c__Bacteroidia; o__Sphingobacteriales; f__env.OPS_17; g__env.OPS_17	0.743754723
3dfd1941c2b01116a2f0c14d277b7312	7	undetermined	d__Bacteria; p__Proteobacteria; c__Alphaproteobacteria; o__Rickettsiales; f__SM2D12; g__SM2D12; s__metagenome	0.993594243
51ae3f951d5da2eb1cb820d4e69f35a2	7	undetermined	d__Bacteria; p__Bdellovibrionota; c__Bdellovibrionia; o__Bdellovibrionales; f__Bdellovibrionaceae; g__Bdellovibrio; s__uncultured_bacterium	1
5b1369feba3149fd5792b5e0a7fd47cc	7	undetermined	d__Archaea; p__Nanoarchaeota; c__Nanoarchaeia; o__Woesearchaeales; f__GW2011_GWC1_47_15; g__GW2011_GWC1_47_15; s__uncultured_archaeon	0.993411213
5dc17ad9f36600d602b0ad9a4afdae7c	7	undetermined	d__Bacteria; p__Chloroflexi; c__Anaerolineae; o__RBG-13-54-9; f__RBG-13-54-9; g__RBG-13-54-9; s__uncultured_bacterium	0.924437509
68722be9be0b6a75fd08ab3fcced5247	7	undetermined	d__Bacteria; p__Bdellovibrionota; c__Oligoflexia; o__Silvanigrellales; f__Silvanigrellaceae; g__Silvanigrella	0.98371429
7723845e49f46ec8d7547defc6465467	7	undetermined	d__Bacteria	0.999991234
798d6eb8bc9a7497952d01904f77e826	7	undetermined	d__Bacteria; p__Proteobacteria; c__Alphaproteobacteria; o__Rickettsiales; f__Mitochondria; g__Mitochondria; s__Rhodogorgon_sp.	0.901272722
7d777f189527b6367aebf03a7d976bf2	7	undetermined	d__Bacteria; p__Planctomycetota; c__Planctomycetes; o__Planctomycetales; f__Rubinisphaeraceae; g__uncultured; s__uncultured_bacterium	0.993366881
809eaf1dcafd48f1f6f1c563bd5d9ffe	7	undetermined	d__Bacteria; p__Proteobacteria; c__Alphaproteobacteria; o__Micavibrionales; f__uncultured; g__uncultured; s__uncultured_bacterium	0.986283128
825de04ec999845cdb08316976b6b77e	7	undetermined	d__Bacteria; p__Planctomycetota; c__Phycisphaerae; o__Tepidisphaerales; f__WD2101_soil_group; g__WD2101_soil_group	0.994985183
851f2a9d09b2ae7117549b5d8c122327	7	undetermined	d__Bacteria; p__Chloroflexi; c__Anaerolineae; o__SBR1031; f__A4b; g__A4b; s__metagenome	0.913124243
8c3d0f6106ed06ac9c76608c6b826b7b	7	undetermined	d__Bacteria; p__Planctomycetota; c__vadinHA49; o__vadinHA49; f__vadinHA49; g__vadinHA49; s__uncultured_bacterium	0.700632041
91e21bcbe4164a53c317c2de11acc757	7	undetermined	d__Bacteria; p__Planctomycetota; c__OM190; o__OM190; f__OM190; g__OM190; s__uncultured_bacterium	0.983435855
931ac7709b0d74ba3440921b1c12cdce	7	undetermined	d__Archaea; p__Nanoarchaeota; c__Nanoarchaeia; o__Woesearchaeales; f__Woesearchaeales; g__Woesearchaeales; s__uncultured_archaeon	0.882428854
a43104dcee2048ad98d8586967a4dbaa	7	undetermined	d__Bacteria; p__Bacteroidota; c__Ignavibacteria; o__Ignavibacteriales; f__SR-FBR-L83; g__SR-FBR-L83; s__uncultured_bacterium	0.876541991
a9cdace376f468b22ea7bac7de7e029c	7	undetermined	d__Bacteria; p__MBNT15; c__MBNT15; o__MBNT15; f__MBNT15; g__MBNT15; s__uncultured_prokaryote	0.99915763
b2a2f91533cc65e9c0a116fcbaa6a0cb	7	undetermined	d__Bacteria; p__Bdellovibrionota; c__Oligoflexia; o__0319-6G20; f__0319-6G20; g__0319-6G20; s__uncultured_bacterium	0.99999919
b342fad74a35262463a4e6d86ca6d03d	7	undetermined	d__Bacteria; p__Bdellovibrionota; c__Oligoflexia; o__Oligoflexales; f__uncultured; g__uncultured	0.729256623
b6afb3953a414bc9af308a3e78ad1833	7	undetermined	d__Bacteria; p__Planctomycetota; c__OM190; o__OM190; f__OM190; g__OM190; s__uncultured_bacterium	0.976691972
b744eae1244325f606575483df0de67e	7	undetermined	d__Bacteria; p__Proteobacteria; c__Alphaproteobacteria; o__SAR11_clade; f__Clade_III; g__Clade_III	0.999999944
ba14529051bc0432b951d31123db1be6	7	undetermined	d__Archaea; p__Nanoarchaeota; c__Nanoarchaeia; o__Woesearchaeales; f__Woesearchaeales; g__Woesearchaeales; s__uncultured_euryarchaeote	0.999993815
bcebbe0980543cd0c7cf71553f39e6c3	7	undetermined	d__Bacteria; p__Cyanobacteria; c__Cyanobacteriia; o__Chloroplast; f__Chloroplast; g__Chloroplast	0.999999542
bf75f2ad2e3b2542f1f3548e78459815	7	undetermined	d__Bacteria; p__Proteobacteria; c__Alphaproteobacteria; o__Paracaedibacterales; f__Paracaedibacteraceae; g__Candidatus_Paracaedibacter; s__uncultured_bacterium	0.999930737
ce8c7859a1c415812d068badf91ab4b6	7	undetermined	d__Archaea; p__Nanoarchaeota; c__Nanoarchaeia; o__Woesearchaeales; f__Woesearchaeales; g__Woesearchaeales; s__uncultured_euryarchaeote	0.961995242
e88ea770385d1c4eaa4c13c719b6727e	7	undetermined	d__Bacteria; p__Cyanobacteria; c__Cyanobacteriia; o__Chloroplast; f__Chloroplast; g__Chloroplast; s__uncultured_bacterium	1
f2dbe887faa45c96eda7c9c8ae55c3b8	7	undetermined	d__Bacteria; p__Proteobacteria; c__Gammaproteobacteria	0.9999055
f6029a0964083d893c88ff8ca1a1b877	7	undetermined	d__Bacteria; p__Verrucomicrobiota; c__Verrucomicrobiae; o__Chthoniobacterales; f__Chthoniobacteraceae; g__Chthoniobacter; s__uncultured_bacterium	0.934210684
f843280e536332659be5026d543aa7d5	7	undetermined	d__Bacteria; p__Planctomycetota; c__Planctomycetes; o__Pirellulales; f__Pirellulaceae; g__Pirellula; s__bacterium_enrichment	0.848270903
f94267832a629ea090b3a9c10750247f	7	undetermined	d__Bacteria; p__Elusimicrobiota; c__Lineage_IIb; o__Lineage_IIb; f__Lineage_IIb; g__Lineage_IIb; s__uncultured_soil	0.999773175
fb800d4d7cd0a8e0da07b414fcf21b8c	7	undetermined	d__Bacteria; p__Bacteroidota; c__Bacteroidia; o__Cytophagales; f__Cyclobacteriaceae; g__Algoriphagus; s__uncultured_Hongiella	0.957733311
fb817cbb755566c123ccf837399dd066	7	undetermined	d__Bacteria; p__Bacteroidota; c__Bacteroidia; o__Sphingobacteriales; f__AKYH767; g__AKYH767; s__metagenome	0.98738875
03863e3470d66491b7273ecffa65f0f3	6	undetermined	d__Bacteria; p__FCPU426; c__FCPU426; o__FCPU426; f__FCPU426; g__FCPU426; s__uncultured_bacterium	0.784696002
05caaa47d22f303c86adf9c39cefcb09	6	undetermined	d__Bacteria; p__Firmicutes; c__Clostridia; o__Oscillospirales; f__Ruminococcaceae; g__Ruminococcus	0.74058386
0cb2692fb62fbbf0d451727dce3ff98d	6	undetermined	d__Bacteria; p__Verrucomicrobiota; c__Omnitrophia; o__Omnitrophales; f__Omnitrophales; g__Omnitrophales; s__uncultured_bacterium	0.982655079
138a84338b59bd53ab60cefb961945b3	6	undetermined	d__Bacteria; p__Proteobacteria; c__Alphaproteobacteria; o__Rhodospirillales; f__uncultured; g__uncultured; s__gut_metagenome	0.999968836
14de28f0dfa0f396c4fa361d1d75a5bd	6	undetermined	d__Bacteria; p__Proteobacteria; c__Gammaproteobacteria	0.999995052
194c1159c2f83a611f2fd4ff6e88d3d2	6	undetermined	d__Bacteria; p__Bacteroidota; c__Bacteroidia; o__Bacteroidales; f__Rikenellaceae; g__Alistipes; s__uncultured_bacterium	0.997776516
26b36ce178d7077c96a62de9701f7c3a	6	undetermined	d__Bacteria; p__Bacteroidota; c__Kryptonia; o__Kryptoniales; f__BSV26; g__BSV26; s__denitrifying_bacterium	0.936388667
294c12d6881a2ed67aa1557cda9889ff	6	undetermined	d__Bacteria; p__Chloroflexi; c__Anaerolineae; o__Anaerolineales; f__Anaerolineaceae; g__uncultured; s__uncultured_prokaryote	0.972180141
31e3b7173971c59377cc170937222f56	6	undetermined	d__Bacteria; p__Firmicutes; c__Clostridia; o__Oscillospirales; f__Oscillospiraceae; g__Colidextribacter; s__uncultured_rumen	0.899490325
3310934bd7b38e0764b8e6e13c68aee0	6	undetermined	d__Bacteria; p__Proteobacteria; c__Gammaproteobacteria; o__Legionellales; f__Legionellaceae; g__Legionella	0.999995734
40081d5500fa275d1f947592e5e930a7	6	undetermined	d__Bacteria; p__Proteobacteria; c__Alphaproteobacteria	0.911008253
453fa13b78e7ea5be234e881ee0ba8c8	6	undetermined	d__Bacteria; p__Planctomycetota; c__Phycisphaerae; o__Phycisphaerales; f__Phycisphaeraceae; g__SM1A02; s__metagenome	0.999999879
45b1b0698d69b97c0f1a04216203ea14	6	undetermined	d__Bacteria; p__Bacteroidota; c__Bacteroidia; o__Chitinophagales; f__Saprospiraceae; g__uncultured	0.926393598
4f6ed6c83f8924168830a34415d7c68b	6	undetermined	d__Bacteria; p__Proteobacteria; c__Alphaproteobacteria	0.916607299
4fd3cccfe6e52964d54e686f2cff6bcb	6	undetermined	d__Bacteria; p__Verrucomicrobiota; c__Verrucomicrobiae; o__Opitutales; f__Puniceicoccaceae	0.890423141
540d109fb11ccaa6e9eb9c5dffa48914	6	undetermined	d__Bacteria; p__Bdellovibrionota; c__Oligoflexia; o__0319-6G20; f__0319-6G20; g__0319-6G20	0.98672982
55dc163121c4a1d1b92937f8a4736020	6	undetermined	d__Bacteria	0.977934917
60084e541d25a87ba1e2372b61ac5ab5	6	undetermined	d__Bacteria; p__Abditibacteriota; c__Abditibacteria; o__Abditibacteriales; f__Abditibacteriaceae; g__Abditibacterium	0.844568414
61c32f7b96d66671e00dbe346282f897	6	undetermined	d__Bacteria; p__Myxococcota; c__Polyangia; o__mle1-27; f__mle1-27; g__mle1-27; s__uncultured_Sorangiineae	0.999999997
685899ab474306d2bcf8f7ff67795e2b	6	undetermined	d__Bacteria; p__Bacteroidota; c__Bacteroidia; o__Cytophagales; f__Hymenobacteraceae; g__Hymenobacter; s__uncultured_bacterium	0.992953142
6a1366ce65d75fb099e6910eff73954c	6	undetermined	d__Bacteria; p__Verrucomicrobiota; c__Kiritimatiellae; o__WCHB1-41; f__WCHB1-41; g__WCHB1-41; s__metagenome	1
7492ebde5366de62c71626c385ee7284	6	undetermined	d__Bacteria; p__Patescibacteria; c__Parcubacteria; o__Parcubacteria; f__Parcubacteria; g__Parcubacteria; s__uncultured_Parcubacteria	0.788423463
7e1d7a9a22f31dedb63170c0a2d213f9	6	undetermined	d__Bacteria; p__NB1-j; c__NB1-j; o__NB1-j; f__NB1-j; g__NB1-j; s__uncultured_delta	0.719146759
7f1bb70a3860d2bb0d2f3ab92c6341a3	6	undetermined	d__Bacteria; p__Patescibacteria; c__Parcubacteria	0.981035144
8035208e313915212b14d54b6e4b320e	6	undetermined	d__Bacteria; p__Bdellovibrionota; c__Oligoflexia; o__Silvanigrellales; f__Silvanigrellaceae; g__Silvanigrella; s__metagenome	0.999999321
804bd7a11c07b916d958dff724eecd74	6	undetermined	d__Bacteria; p__Bacteroidota; c__Bacteroidia; o__Chitinophagales; f__Saprospiraceae; g__uncultured; s__uncultured_bacterium	0.999872928
8824d757804c74db68ba56d0bbc895a1	6	undetermined	d__Bacteria; p__Planctomycetota; c__Planctomycetes; o__Planctomycetales; f__Rubinisphaeraceae; g__SH-PL14; s__uncultured_bacterium	1
8faf6916875b4a3437a6a10881d85cbe	6	undetermined	d__Bacteria; p__Firmicutes; c__Bacilli; o__Entomoplasmatales; f__Entomoplasmatales_Incertae_Sedis; g__Candidatus_Hepatoplasma; s__uncultured_Mollicutes	1
90fbad6590399cf67234394f0a492f9e	6	undetermined	d__Bacteria; p__Proteobacteria; c__Alphaproteobacteria; o__Rickettsiales; f__SM2D12; g__SM2D12; s__uncultured_bacterium	0.939634132
914645dec731f7174d373f9d82c80b02	6	undetermined	d__Bacteria; p__Verrucomicrobiota; c__Verrucomicrobiae; o__Verrucomicrobiales; f__Verrucomicrobiaceae; g__uncultured; s__uncultured_bacterium	0.999999997
914bd69bb72956f1874dcd80eeacc103	6	undetermined	d__Bacteria; p__Planctomycetota; c__Planctomycetes; o__Planctomycetales; f__Schlesneriaceae; g__Schlesneria	0.994215968
9c829cd83e61b28ac4816512675cd5e1	6	undetermined	d__Bacteria; p__Bdellovibrionota; c__Bdellovibrionia; o__Bdellovibrionales; f__Bdellovibrionaceae; g__Bdellovibrio; s__uncultured_soil	0.999999581
9ce1650826f6d0a90a3b90bb6b4dbacd	6	undetermined	d__Bacteria; p__Acidobacteriota; c__Blastocatellia	0.942981098
9f073298245aa1bdbe22b3405ff40c69	6	undetermined	d__Bacteria; p__Bacteroidota; c__Bacteroidia; o__Sphingobacteriales; f__NS11-12_marine_group; g__NS11-12_marine_group; s__metagenome	0.993639116
9f2fc77a152fde544afb1e54864cc623	6	undetermined	d__Bacteria; p__Bacteroidota; c__Bacteroidia; o__Cytophagales; f__Cytophagaceae; g__Cytophaga; s__uncultured_bacterium	0.999773603
a8fc0190242a0c08b4cab426bedd08e7	6	undetermined	d__Bacteria; p__Patescibacteria; c__Parcubacteria	0.999999999
b4d6383973c9e7432aec2f2cf1b0c02a	6	undetermined	d__Bacteria; p__Cyanobacteria; c__Vampirivibrionia; o__Gastranaerophilales; f__Gastranaerophilales; g__Gastranaerophilales; s__Candidatus_Melainabacteria	0.866757335
b5e3f4134940ad7d4194f9be94bc6364	6	undetermined	d__Bacteria; p__Acidobacteriota; c__Subgroup_18; o__Subgroup_18; f__Subgroup_18; g__Subgroup_18; s__uncultured_Acidobacteria	0.999999965
c2d8e951da82b317976fd2e36a66211c	6	undetermined	d__Bacteria; p__Patescibacteria; c__Parcubacteria	0.880778318
c5bad138de410e3fed48f35caafad40d	6	undetermined	d__Bacteria; p__Bacteroidota; c__Bacteroidia; o__Bacteroidales; f__Paludibacteraceae; g__Paludibacter; s__uncultured_bacterium	0.999711903
c818755024485a2d53ad2c8b9d4d179a	6	undetermined	d__Bacteria; p__Cyanobacteria; c__Cyanobacteriia; o__Chloroplast; f__Chloroplast; g__Chloroplast	0.999999272
cfe7cd00eef85ea9cdae9af8fed5d810	6	undetermined	d__Bacteria; p__Proteobacteria; c__Alphaproteobacteria; o__Micavibrionales; f__uncultured; g__uncultured; s__uncultured_bacterium	0.995416873
da4e489e3b71d1b9b24db9ccb93371e9	6	undetermined	d__Bacteria; p__Planctomycetota; c__OM190; o__OM190; f__OM190; g__OM190; s__uncultured_Crater	0.999961803
de8e378b218a00d3550acae409a8d118	6	undetermined	d__Bacteria; p__Bdellovibrionota; c__Oligoflexia; o__Silvanigrellales; f__Silvanigrellaceae; g__Silvanigrella; s__Geobacter_sp.	0.992231898
e0b525e7f04868bbd1ba255958380603	6	undetermined	d__Archaea; p__Nanoarchaeota; c__Nanoarchaeia; o__Woesearchaeales; f__Woesearchaeales; g__Woesearchaeales; s__uncultured_archaeon	0.777551144
e2b7ab9a407ebdd0c121d5a5795a74d4	6	undetermined	d__Bacteria; p__Chloroflexi; c__Anaerolineae; o__Anaerolineales; f__Anaerolineaceae; g__uncultured	0.932481927
e3f12854c3e9aa1ccf25b5022316be45	6	undetermined	d__Bacteria; p__Firmicutes; c__Bacilli; o__Mycoplasmatales; f__Mycoplasmataceae; g__uncultured; s__uncultured_Firmicutes	0.999797597
e4dbe0e77cbabbd4e38a3559adf9f4ce	6	undetermined	d__Bacteria; p__Bdellovibrionota; c__Bdellovibrionia; o__Bdellovibrionales; f__Bdellovibrionaceae; g__OM27_clade; s__uncultured_bacterium	0.999998941
e58635da024cba851c640eb384bc8fad	6	undetermined	d__Bacteria; p__Proteobacteria; c__Alphaproteobacteria; o__Rhizobiales; f__Beijerinckiaceae; g__Methylobacterium-Methylorubrum	0.993795495
eb4373ce1d76f6ba65f0b13053298f5c	6	undetermined	d__Bacteria; p__Bacteroidota; c__Bacteroidia; o__Cytophagales; f__Spirosomaceae; g__Fluviimonas	0.998431206
ed6a72ed7be4f9b7dbd66690778a4954	6	undetermined	d__Bacteria; p__Fibrobacterota; c__Fibrobacteria; o__Fibrobacterales; f__Fibrobacteraceae; g__possible_genus_06; s__uncultured_bacterium	0.99998271
f7265a7bcfa4c198b470eff433eae809	6	undetermined	d__Bacteria; p__Proteobacteria; c__Alphaproteobacteria; o__Rhodospirillales; f__uncultured; g__uncultured; s__metagenome	0.823323262
f92b97926565d3534540356ddcb37cb2	6	undetermined	d__Bacteria; p__Proteobacteria; c__Gammaproteobacteria; o__Coxiellales; f__Coxiellaceae; g__Coxiella; s__uncultured_bacterium	0.999999398
03c66efff248fb6d9f619306d150b587	5	undetermined	d__Bacteria; p__Proteobacteria; c__Alphaproteobacteria; o__Rickettsiales; f__Mitochondria; g__Mitochondria; s__uncultured_bacterium	0.999984663
0bda79b663ab6c7316a1a7a4c750251c	5	undetermined	d__Bacteria; p__Patescibacteria; c__Gracilibacteria; o__JGI_0000069-P22; f__JGI_0000069-P22; g__JGI_0000069-P22; s__uncultured_bacterium	0.996837634
134ab19b2459d7d44f8b764348c3b1b9	5	undetermined	d__Bacteria; p__Verrucomicrobiota; c__Chlamydiae; o__Chlamydiales; f__cvE6; g__cvE6; s__uncultured_bacterium	1
189ccc3942ea280e4a594ac9150f88ee	5	undetermined	d__Bacteria; p__Planctomycetota; c__Planctomycetes; o__Pirellulales; f__Pirellulaceae; g__uncultured	0.808436446
19cecf13c04a84a08bb2babca25b766c	5	undetermined	d__Bacteria; p__Bacteroidota; c__Bacteroidia; o__Chitinophagales; f__Saprospiraceae; g__Phaeodactylibacter; s__uncultured_bacterium	0.999831175
1b68945b496807a5a12b3c0eae9c5554	5	undetermined	d__Bacteria; p__Proteobacteria	0.993290552
1ee88facc918c8c716f8e55e61ec4376	5	undetermined	d__Bacteria; p__Acidobacteriota; c__Holophagae; o__Holophagales; f__Holophagaceae; g__Holophaga; s__uncultured_soil	0.999999954
2963ff19cfa60a18bddc86cf1329e675	5	undetermined	d__Bacteria; p__Proteobacteria; c__Alphaproteobacteria; o__Sphingomonadales; f__Sphingomonadaceae; g__Altererythrobacter; s__uncultured_bacterium	0.990756377
2bd1019de3a29d10c87892cb061dbf5c	5	undetermined	d__Bacteria; p__Proteobacteria; c__Gammaproteobacteria; o__Burkholderiales; f__Sutterellaceae; g__Parasutterella	0.999999393
2d5dbdf3953c4a5edb74c0f20b70d105	5	undetermined	d__Bacteria; p__Proteobacteria; c__Alphaproteobacteria; o__Rickettsiales; f__Mitochondria; g__Mitochondria; s__uncultured_bacterium	0.960719027
3960afa6e463b1de2d50a287a8c54972	5	undetermined	d__Bacteria; p__Cyanobacteria; c__Vampirivibrionia; o__Gastranaerophilales; f__Gastranaerophilales; g__Gastranaerophilales; s__Candidatus_Melainabacteria	0.999999985
396caae51c8f5b68846676103c3bb450	5	undetermined	d__Archaea; p__Nanoarchaeota; c__Nanoarchaeia; o__Woesearchaeales; f__Woesearchaeales; g__Woesearchaeales	0.977968887
3a05adfac7ca79b7a0507da004468510	5	undetermined	d__Bacteria; p__Dependentiae; c__Babeliae; o__Babeliales; f__Vermiphilaceae; g__Vermiphilaceae; s__uncultured_bacterium	0.989071966
3d814764ad662e9db17e8dcf3f69af4b	5	undetermined	d__Bacteria; p__Cyanobacteria; c__Cyanobacteriia; o__Chloroplast; f__Chloroplast; g__Chloroplast	0.999820743
40a5c8768a1675dee967a388817bc1c7	5	undetermined	d__Bacteria; p__Spirochaetota; c__Spirochaetia; o__Spirochaetales; f__Spirochaetaceae; g__Spirochaeta_2; s__metagenome	0.879144647
414c4c2f759c62f31d1fe42153c4afde	5	undetermined	d__Bacteria; p__Patescibacteria; c__Parcubacteria; o__Parcubacteria; f__Parcubacteria; g__Parcubacteria	1
420f630f2002f0fe6d9e99439d070ddb	5	undetermined	d__Archaea; p__Nanoarchaeota; c__Nanoarchaeia; o__Woesearchaeales; f__Woesearchaeales; g__Woesearchaeales; s__uncultured_euryarchaeote	0.916786298
43d15eb64336969570d69613903d7c70	5	undetermined	d__Bacteria; p__Verrucomicrobiota; c__Kiritimatiellae; o__Kiritimatiellales; f__Kiritimatiellaceae; g__MSBL3; s__uncultured_bacterium	0.935765609
468dc5534c50832cd6741b32821615a8	5	undetermined	d__Bacteria; p__Acidobacteriota; c__Acidobacteriae; o__Bryobacterales; f__Bryobacteraceae; g__Bryobacter	0.998451803
474f1265e221464d520a3113ba0b3be2	5	undetermined	d__Bacteria; p__Cyanobacteria; c__Cyanobacteriia; o__Chloroplast; f__Chloroplast; g__Chloroplast	0.932628256
483e20e68bd99b5c15cd9bfc6c6e13dd	5	undetermined	d__Bacteria; p__Planctomycetota; c__Planctomycetes; o__Gemmatales; f__Gemmataceae; g__Fimbriiglobus; s__uncultured_bacterium	0.962609086
532891f62eb8f52c690f9263c9fb80d3	5	undetermined	d__Bacteria; p__Patescibacteria; c__Gracilibacteria; o__Gracilibacteria; f__Gracilibacteria; g__Gracilibacteria; s__metagenome	0.993115562
59ec246a162831f517ffcb0db19f14af	5	undetermined	d__Bacteria; p__Bdellovibrionota; c__Bdellovibrionia; o__Bdellovibrionales; f__Bdellovibrionaceae; g__Bdellovibrio; s__uncultured_bacterium	0.999980962
5a715d5203f0606eea5fc74d02ff7d10	5	undetermined	d__Bacteria; p__Proteobacteria; c__Alphaproteobacteria; o__Rickettsiales; f__Rickettsiaceae; g__uncultured; s__uncultured_bacterium	0.999996181
5df22111906aacf2f5b8cff0a73e8dbd	5	undetermined	d__Bacteria; p__Planctomycetota; c__Planctomycetes; o__Planctomycetales; f__Rubinisphaeraceae; g__Planctomicrobium; s__uncultured_bacterium	1
5e85d2f4626a119f8780ec77db8aa6e2	5	undetermined	d__Bacteria; p__Bdellovibrionota; c__Bdellovibrionia; o__Bacteriovoracales; f__Bacteriovoracaceae; g__Peredibacter	0.999997747
62f7ecf7d05f92813a3f21b862040dda	5	undetermined	d__Bacteria; p__Verrucomicrobiota; c__Verrucomicrobiae; o__Verrucomicrobiales; f__Verrucomicrobiaceae; g__Verrucomicrobium; s__uncultured_bacterium	0.999998419
684006577d1f98f511a9178fa8d4d0e4	5	undetermined	d__Bacteria; p__Actinobacteriota; c__Coriobacteriia; o__OPB41; f__OPB41; g__OPB41; s__uncultured_bacterium	0.877357232
6bf97feaf42cc53df43cc5d641c5e6ed	5	undetermined	d__Bacteria; p__Cyanobacteria; c__Cyanobacteriia; o__Chloroplast; f__Chloroplast; g__Chloroplast	0.912270805
7185fae8817a05b5eca080eb555db60a	5	undetermined	d__Bacteria; p__Proteobacteria; c__Alphaproteobacteria; o__Micavibrionales; f__Micavibrionaceae; g__uncultured	0.93574959
7a54707239b322fc71b3d0b8f4c6e655	5	undetermined	d__Bacteria; p__Firmicutes; c__Bacilli; o__Mycoplasmatales; f__Mycoplasmataceae; g__uncultured; s__uncultured_bacterium	0.999971972
7e8cd72754930304fd290598cf38df97	5	undetermined	d__Bacteria; p__Verrucomicrobiota; c__Verrucomicrobiae; o__Verrucomicrobiales; f__Verrucomicrobiaceae; g__uncultured; s__uncultured_Verrucomicrobiaceae	0.997218641
82db7380eefaef98e650944e96daf7e9	5	undetermined	d__Bacteria; p__Bacteroidota; c__Bacteroidia; o__Bacteroidales; f__Muribaculaceae; g__Muribaculaceae; s__uncultured_bacterium	1
834408b5dea275ad6ac778a97c1414cb	5	undetermined	d__Bacteria; p__Proteobacteria; c__Alphaproteobacteria; o__Caulobacterales; f__Hyphomonadaceae; g__SWB02	0.999995472
8ffe6e426a7fbb702c8f81a077c8b050	5	undetermined	d__Bacteria; p__Planctomycetota; c__Planctomycetes; o__Pirellulales; f__Pirellulaceae; g__uncultured; s__metagenome	0.90245494
94effe0a05dc96c9150a37f5d8a03eb2	5	undetermined	d__Bacteria; p__Planctomycetota; c__Planctomycetes; o__Pirellulales; f__Pirellulaceae; g__uncultured; s__metagenome	0.993568406
9a3448f8e321e17c10ac3b21ec325e39	5	undetermined	d__Bacteria	0.99999703
9ca2c56902f5f5a7391f5583e60544d8	5	undetermined	d__Bacteria; p__Proteobacteria; c__Alphaproteobacteria; o__Rickettsiales; f__Rickettsiaceae; g__uncultured; s__uncultured_bacterium	0.92057744
9f2bf0c67b45279cca0f2ebad198aae7	5	undetermined	d__Bacteria; p__Chloroflexi; c__Chloroflexia; o__Chloroflexales; f__Roseiflexaceae; g__uncultured	0.999846995
a195101653d5ef37d9d1e88fc9b000d7	5	undetermined	d__Archaea; p__Nanoarchaeota; c__Nanoarchaeia; o__Woesearchaeales; f__Woesearchaeales; g__Woesearchaeales	1
ad21433cd7eaebda836af769c0c65962	5	undetermined	d__Bacteria; p__Bdellovibrionota; c__Bdellovibrionia; o__Bacteriovoracales; f__Bacteriovoracaceae; g__Peredibacter; s__Peredibacter_starrii	0.969769492
aecdf2c7b0c2b04c34ef25bd047e4526	5	undetermined	d__Bacteria	0.999999933
bdab3e47f7eaafb78187819c5c9c5505	5	undetermined	d__Bacteria; p__Bacteroidota; c__Bacteroidia; o__Bacteroidales; f__SB-5; g__SB-5; s__uncultured_bacterium	0.952727124
be87a8438f696ffff14b79d6ce7742a5	5	undetermined	d__Bacteria; p__Planctomycetota; c__Planctomycetes; o__Planctomycetales; f__uncultured; g__uncultured; s__uncultured_bacterium	0.999999965
c01a7a0c7d941e5dcc2f928bf0bdf06e	5	undetermined	d__Bacteria; p__Proteobacteria; c__Alphaproteobacteria; o__Rickettsiales; f__Mitochondria; g__Mitochondria; s__uncultured_bacterium	0.801300357
c50d27667dc962fe80f742a078d88b03	5	undetermined	d__Bacteria; p__Proteobacteria; c__Alphaproteobacteria; o__Rhodospirillales; f__uncultured; g__uncultured; s__metagenome	1
c912e2b3d4aa2a14ed45d8f9a5140b57	5	undetermined	d__Bacteria; p__Planctomycetota; c__Phycisphaerae; o__Phycisphaerales; f__Phycisphaeraceae; g__SM1A02; s__uncultured_prokaryote	0.985222225
cb62c315c3bcf5b7413978bbbfce1296	5	undetermined	d__Bacteria; p__Proteobacteria; c__Alphaproteobacteria; o__Sphingomonadales; f__Sphingomonadaceae; g__Altererythrobacter; s__Altererythrobacter_buctensis	0.953344231
ced249b2be365a2387ff0bf20ad097f5	5	undetermined	d__Bacteria; p__Proteobacteria; c__Gammaproteobacteria; o__Pseudomonadales; f__Moraxellaceae; g__uncultured	0.923076813
d9778b433d6cafa508cce423d2b8026e	5	undetermined	d__Bacteria; p__Planctomycetota; c__OM190; o__OM190; f__OM190; g__OM190; s__uncultured_bacterium	0.990376691
df618f0ba24ea45acf901dd99b30b4a6	5	undetermined	d__Bacteria; p__Firmicutes; c__Clostridia; o__Oscillospirales; f__[Eubacterium]_coprostanoligenes_group; g__[Eubacterium]_coprostanoligenes_group; s__gut_metagenome	0.744801274
dfc6c41fc8f0213cef97dc49b1d21daa	5	undetermined	d__Bacteria; p__Patescibacteria; c__Parcubacteria; o__Candidatus_Zambryskibacteria; f__Candidatus_Zambryskibacteria; g__Candidatus_Zambryskibacteria; s__Parcubacteria_group	0.723198815
e2700aefa86b128937c05f4f4dd45b71	5	undetermined	d__Bacteria; p__Acidobacteriota; c__Vicinamibacteria; o__Vicinamibacterales; f__uncultured; g__uncultured; s__uncultured_Acidobacteria	0.999999999
e307c2c4e97c99077dff18a8c85de57b	5	undetermined	d__Bacteria; p__Myxococcota; c__Polyangia; o__Haliangiales; f__Haliangiaceae; g__Haliangium; s__uncultured_soil	0.894295154
e783d831b37389598a6af3988dfecf57	5	undetermined	d__Bacteria; p__Bdellovibrionota; c__Bdellovibrionia; o__Bdellovibrionales; f__Bdellovibrionaceae; g__Bdellovibrio; s__uncultured_bacterium	0.738575342
e7d7874ce46514c5cabde5c99bfc46c0	5	undetermined	d__Bacteria; p__Bdellovibrionota; c__Bdellovibrionia; o__Bdellovibrionales; f__Bdellovibrionaceae; g__Bdellovibrio; s__metagenome	0.996904525
e7e0b9ffabbd2fdde7cd60b2f9ec13b0	5	undetermined	d__Bacteria; p__Acidobacteriota; c__Subgroup_18; o__Subgroup_18; f__Subgroup_18; g__Subgroup_18	0.758649987
e8b842bca34212429a49f5ae971c54d0	5	undetermined	d__Bacteria; p__Fibrobacterota; c__Fibrobacteria; o__Fibrobacterales; f__Fibrobacteraceae; g__uncultured; s__bacterium_enrichment	0.853829976
e8ba55147b9ad20fb841ceac97fd8259	5	undetermined	d__Bacteria; p__Proteobacteria; c__Alphaproteobacteria; o__Rickettsiales; f__Rickettsiaceae; g__uncultured; s__uncultured_bacterium	0.988859121
efc0c2b2d4a54f3521fbf26ce1ea5744	5	undetermined	d__Bacteria; p__Elusimicrobiota; c__Elusimicrobia; o__Lineage_IV; f__Lineage_IV; g__Lineage_IV; s__uncultured_bacterium	0.986600449
f3837a28990c8203316fd181cb5e7548	5	undetermined	d__Bacteria	0.998610692
f92f984472f5f047a89025572d777c1b	5	undetermined	d__Bacteria; p__Firmicutes; c__Bacilli; o__RF39; f__RF39; g__RF39; s__uncultured_rumen	0.999897772
fa314002f8f87caf3cdee94dee224ec0	5	undetermined	d__Bacteria; p__Verrucomicrobiota; c__Omnitrophia; o__Omnitrophales; f__Omnitrophaceae; g__Candidatus_Omnitrophus; s__metagenome	0.999145472
fed5c8da0c2f9695b64c2fcef196fceb	5	undetermined	d__Bacteria; p__Firmicutes; c__Bacilli; o__Mycoplasmatales; f__Mycoplasmataceae; g__Mycoplasma; s__uncultured_bacterium	0.863904068
0476697a1be576c5ef6b27cd10f3e4e5	4	undetermined	d__Bacteria; p__Proteobacteria; c__Alphaproteobacteria; o__Rickettsiales; f__Mitochondria; g__Mitochondria; s__uncultured_rumen	0.999999999
0903e22ec5616d431a9c2c8816fb9d45	4	undetermined	d__Bacteria; p__Cyanobacteria; c__Cyanobacteriia; o__Chloroplast; f__Chloroplast; g__Chloroplast	0.996673129
09e941a637a7c8284e4e84853cf5b804	4	undetermined	d__Bacteria	1
10aa3fe0c9285b3a9bb386ecca984c5b	4	undetermined	d__Bacteria; p__Bacteroidota; c__Bacteroidia; o__Chitinophagales; f__Saprospiraceae; g__uncultured; s__uncultured_Saprospiraceae	0.915780662
1c26c1910f4a5624d34e527f88a1d7ad	4	undetermined	d__Bacteria; p__Bacteroidota; c__Bacteroidia; o__Cytophagales; f__Amoebophilaceae; g__Candidatus_Amoebophilus; s__microbial_mat	0.704354777
1d888199feff1c9752059c874a2591e6	4	undetermined	d__Bacteria	0.962207088
1e1287cb144a4dc6e06d03c80fe58028	4	undetermined	d__Archaea; p__Nanoarchaeota; c__Nanoarchaeia; o__Woesearchaeales; f__GW2011; g__AR15; s__uncultured_euryarchaeote	0.99301906
1f58f5c15ca292b75ca63ce317b1b712	4	undetermined	d__Bacteria; p__Proteobacteria; c__Alphaproteobacteria; o__Rickettsiales; f__Rickettsiaceae; g__uncultured; s__metagenome	0.901235024
1f80b5b1878fc99729d0468fd582f2ce	4	undetermined	d__Bacteria; p__Patescibacteria; c__CPR2; o__CPR2; f__CPR2; g__CPR2; s__uncultured_Clostridium	0.999999999
202e9ed34dba6afa11902d63287eec44	4	undetermined	d__Bacteria; p__Chloroflexi; c__Anaerolineae; o__RBG-13-54-9; f__RBG-13-54-9; g__RBG-13-54-9; s__metagenome	1
268188c6e7bbc5bc6398f12c4405cdbd	4	undetermined	d__Bacteria; p__Patescibacteria; c__Parcubacteria; o__Candidatus_Nomurabacteria; f__Candidatus_Nomurabacteria; g__Candidatus_Nomurabacteria; s__uncultured_bacterium	0.999980436
2b879f33553f62a331c90622d6a12325	4	undetermined	d__Bacteria	0.751098071
2db27cf51f1f53bf7a82b43876b75ddc	4	undetermined	d__Archaea; p__Nanoarchaeota; c__Nanoarchaeia; o__Woesearchaeales; f__GW2011; g__AR15; s__uncultured_euryarchaeote	0.999999537
318f2e98cb53bbe6c28572083d07ab08	4	undetermined	d__Bacteria; p__Cyanobacteria; c__Sericytochromatia; o__Sericytochromatia; f__Sericytochromatia; g__Sericytochromatia	0.919998327
31d7a4197e6d11af105227b562b7ecad	4	undetermined	d__Bacteria; p__Firmicutes; c__Clostridia; o__Lachnospirales; f__Lachnospiraceae	0.701367976
356d272de2fe0c83cc55571fe50d53c2	4	undetermined	d__Bacteria; p__Actinobacteriota; c__Actinobacteria; o__Frankiales; f__Sporichthyaceae	0.831093992
3591ea855118b2fbf24d186f766c5a8e	4	undetermined	d__Bacteria; p__Myxococcota; c__Polyangia; o__Polyangiales; f__Phaselicystidaceae; g__Phaselicystis; s__metagenome	0.80416878
36fcd5ca19bf1347e9e4242bf85365f1	4	undetermined	d__Bacteria; p__Proteobacteria; c__Alphaproteobacteria; o__Rickettsiales; f__Mitochondria; g__Mitochondria	0.94750104
3b426f44c363b034b8ecccd2a3cd1545	4	undetermined	d__Archaea; p__Nanoarchaeota; c__Nanoarchaeia; o__Woesearchaeales; f__Woesearchaeales; g__Woesearchaeales; s__uncultured_euryarchaeote	0.932146003
4240cbdefb886ef8e0b16e50862861b4	4	undetermined	d__Bacteria; p__Chloroflexi; c__TK10; o__TK10; f__TK10; g__TK10; s__metagenome	0.999949059
4560358eb7673f71ba33ac0591d4ccf1	4	undetermined	d__Bacteria	0.999999999
45762021845bcffe18e38cfccafbc01f	4	undetermined	d__Bacteria; p__Campilobacterota; c__Campylobacteria; o__Campylobacterales; f__Sulfurospirillaceae; g__Sulfurospirillum; s__Sulfurospirillum_sp.	0.999181885
4c8ea5ee642f3de5312640336c575b6c	4	undetermined	d__Bacteria; p__Cyanobacteria; c__Vampirivibrionia; o__Gastranaerophilales; f__Gastranaerophilales; g__Gastranaerophilales; s__uncultured_bacterium	0.999999986
4e37ecc602277e2bb06300ca364d4cd0	4	undetermined	d__Bacteria; p__Patescibacteria; c__Gracilibacteria; o__Absconditabacteriales_(SR1); f__Absconditabacteriales_(SR1); g__Absconditabacteriales_(SR1)	0.999210852
548206eefe4c5ea97d875cbc555dae93	4	undetermined	d__Bacteria; p__Myxococcota; c__Polyangia; o__Polyangiales; f__Amb-16S-1034; g__Amb-16S-1034; s__uncultured_bacterium	0.798619634
54a4fed584eb70cdf3b1ded95ced3086	4	undetermined	d__Archaea; p__Nanoarchaeota; c__Nanoarchaeia; o__Woesearchaeales; f__SCGC_AAA011-D5; g__SCGC_AAA011-D5; s__Candidatus_Staskawiczbacteria	0.896676195
5bd33a2361bdb1f2a899003cea925932	4	undetermined	d__Bacteria; p__Zixibacteria; c__Zixibacteria; o__Zixibacteria; f__Zixibacteria; g__Zixibacteria; s__uncultured_bacterium	0.979609833
66895f92b47e093c9dfb1ff6b21f5f50	4	undetermined	d__Bacteria; p__Planctomycetota; c__Pla4_lineage; o__Pla4_lineage; f__Pla4_lineage; g__Pla4_lineage; s__metagenome	0.935027848
68d4cd5cb30fe81b0ba79de79bb49fe3	4	undetermined	d__Archaea; p__Nanoarchaeota; c__Nanoarchaeia; o__Woesearchaeales; f__SCGC_AAA011-D5; g__SCGC_AAA011-D5; s__Candidatus_Pacearchaeota	0.995185077
6a3d1a0ee0607b53d0b603def045c452	4	undetermined	d__Bacteria; p__Proteobacteria; c__Gammaproteobacteria; o__Piscirickettsiales; f__Piscirickettsiaceae; g__Candidatus_Endoecteinascidia; s__uncultured_gamma	0.999897641
6c12549ccdc1ef578471835b4cd0ee10	4	undetermined	d__Bacteria; p__Planctomycetota; c__Planctomycetes; o__Gemmatales; f__Gemmataceae; g__Gemmata; s__uncultured_bacterium	0.99978198
6c4d0d1b16ba3108feea0ab053e112b9	4	undetermined	d__Bacteria; p__Firmicutes; c__Clostridia; o__Oscillospirales; f__Ruminococcaceae; g__Ruminococcus	0.89997981
7336ee8e00ab33acffd7b35378758fb7	4	undetermined	d__Bacteria; p__Patescibacteria; c__Parcubacteria; o__Parcubacteria; f__Parcubacteria; g__Parcubacteria; s__uncultured_Parcubacteria	0.969711244
7cc39c0c300f2294afb962e5a1f01b7f	4	undetermined	d__Bacteria; p__Patescibacteria; c__Berkelbacteria; o__Berkelbacteria; f__Berkelbacteria; g__Berkelbacteria; s__metagenome	0.999822547
7f8797896755771d320e9750fd9cdbbe	4	undetermined	d__Bacteria; p__Planctomycetota; c__Planctomycetes; o__Planctomycetales; f__uncultured; g__uncultured	0.830071929
89c76625e45ab0499f29cc2dc2beb69c	4	undetermined	d__Bacteria; p__Chloroflexi; c__SL56_marine_group; o__SL56_marine_group; f__SL56_marine_group; g__SL56_marine_group; s__uncultured_bacterium	1
90a1bb27ae2234186b12e2e13b3aa253	4	undetermined	d__Bacteria; p__Cyanobacteria; c__Cyanobacteriia; o__Chloroplast; f__Chloroplast; g__Chloroplast; s__Neotessella_volvocina	0.830752788
93c9e1a5ad3c61e3b62277645edff0dc	4	undetermined	d__Bacteria; p__Spirochaetota; c__Spirochaetia; o__Spirochaetales; f__Spirochaetaceae; g__uncultured; s__uncultured_bacterium	0.990329959
94799f612121057be680c3cc045a7c50	4	undetermined	d__Bacteria; p__Planctomycetota; c__Phycisphaerae; o__MSBL9; f__GWC2-45-44; g__GWC2-45-44; s__uncultured_soil	0.981016354
96e36a1c36b77a91cb4e9fc44a3c3299	4	undetermined	d__Bacteria; p__Verrucomicrobiota; c__Omnitrophia; o__Omnitrophales; f__Omnitrophales; g__Omnitrophales; s__uncultured_bacterium	0.999991022
9862e299b49df1f9e83de4a188a1d4a0	4	undetermined	d__Bacteria; p__Myxococcota; c__Polyangia; o__VHS-B3-70; f__VHS-B3-70; g__VHS-B3-70; s__uncultured_bacterium	0.900388375
9c253b045234173540111db036e207ba	4	undetermined	d__Bacteria; p__Planctomycetota; c__Phycisphaerae; o__Phycisphaerales; f__Phycisphaeraceae; g__CL500-3; s__uncultured_Crater	0.999473534
a03eece8f06f3a0ba8c73a3b0470384b	4	undetermined	d__Bacteria; p__Chloroflexi; c__Anaerolineae; o__RBG-13-54-9; f__RBG-13-54-9; g__RBG-13-54-9; s__metagenome	0.999989276
a566ec4e86e93759c82d9042312a8823	4	undetermined	d__Bacteria; p__Acidobacteriota; c__Subgroup_18; o__Subgroup_18; f__Subgroup_18; g__Subgroup_18; s__uncultured_soil	0.976895555
a7a3f61c927bd0b56a8fba1ef3e0e9c2	4	undetermined	d__Bacteria; p__Firmicutes; c__Bacilli; o__Mycoplasmatales; f__Mycoplasmataceae; g__Candidatus_Bacilloplasma; s__uncultured_bacterium	0.998991046
b0c5a808e5239ef0bcec3d38f9e76abf	4	undetermined	d__Bacteria; p__Verrucomicrobiota; c__Omnitrophia; o__Omnitrophales; f__Omnitrophaceae; g__Candidatus_Omnitrophus; s__uncultured_bacterium	0.957690726
b5404235792bb1ca0d7a6f2fa0c7fa82	4	undetermined	d__Archaea; p__Nanoarchaeota; c__Nanoarchaeia; o__Woesearchaeales; f__Woesearchaeales; g__Woesearchaeales; s__uncultured_archaeon	0.992671137
b83397c4705d2b88d5c1d00bd7179463	4	undetermined	d__Bacteria; p__Patescibacteria; c__Berkelbacteria; o__Berkelbacteria; f__Berkelbacteria; g__Berkelbacteria	0.995540509
b889ed1ea272958cf0709e2f7a7db3ad	4	undetermined	d__Bacteria; p__Proteobacteria; c__Alphaproteobacteria	0.910585816
b940a737dc5f3d478513a8c79b1b97b9	4	undetermined	d__Bacteria; p__Elusimicrobiota; c__Lineage_IIb; o__Lineage_IIb; f__Lineage_IIb; g__Lineage_IIb; s__uncultured_bacterium	0.999948721
b9e0875af15e1b7962703df443924443	4	undetermined	d__Bacteria; p__Spirochaetota; c__Spirochaetia; o__Spirochaetales; f__Spirochaetaceae; g__uncultured; s__uncultured_bacterium	0.998502737
c0e401a9ec4d7d204d57b7f2724b6897	4	undetermined	d__Bacteria; p__Bacteroidota; c__Bacteroidia; o__Chitinophagales; f__Saprospiraceae; g__Aureispira	0.714968796
c110ab0f7cf9faf7ab12953417d85b4c	4	undetermined	d__Bacteria; p__Verrucomicrobiota; c__Omnitrophia; o__Omnitrophales; f__Omnitrophaceae; g__Candidatus_Omnitrophus; s__uncultured_bacterium	0.888055914
c24f7df97598f1eb736fea296c9fc2cb	4	undetermined	d__Bacteria; p__Patescibacteria; c__Gracilibacteria; o__Absconditabacteriales_(SR1); f__Absconditabacteriales_(SR1); g__Absconditabacteriales_(SR1)	0.999889913
c8a2ec8814acdc2de79ee9cc455a62de	4	undetermined	d__Bacteria; p__Bacteroidota; c__Kryptonia; o__Kryptoniales; f__BSV26; g__BSV26; s__uncultured_bacterium	0.999820069
d2a49edc7edcf70e81b846db923a81ea	4	undetermined	d__Bacteria; p__Cyanobacteria; c__Cyanobacteriia; o__Chloroplast; f__Chloroplast; g__Chloroplast; s__Synura_petersenii	0.999999832
d3feb9e42b965b8ae07b535094b9b5c2	4	undetermined	d__Bacteria; p__Planctomycetota; c__Pla4_lineage; o__Pla4_lineage; f__Pla4_lineage; g__Pla4_lineage; s__uncultured_bacterium	0.942131916
d648af0ea7e07ec7d5f1ba057e5772e9	4	undetermined	d__Bacteria; p__Bacteroidota; c__Bacteroidia; o__Chitinophagales; f__Saprospiraceae; g__uncultured; s__uncultured_Saprospiraceae	0.999994122
d90dd231fb113fd25eebc9072882c3d7	4	undetermined	d__Bacteria; p__Armatimonadota; c__Fimbriimonadia; o__Fimbriimonadales; f__Fimbriimonadaceae; g__Fimbriimonadaceae; s__uncultured_bacterium	0.997259759
da64c3f2e4af6b449f4de888631f8668	4	undetermined	d__Bacteria; p__Proteobacteria; c__Gammaproteobacteria; o__Pseudomonadales; f__Moraxellaceae; g__Acinetobacter	0.999999948
ddaabd06670c314ac05b66698c9f59b9	4	undetermined	d__Bacteria; p__Proteobacteria; c__Gammaproteobacteria; o__Diplorickettsiales; f__Diplorickettsiaceae; g__uncultured; s__metagenome	0.777060173
df5a202cb8b5dd965d25b663c02af8d0	4	undetermined	d__Bacteria; p__Cyanobacteria; c__Cyanobacteriia; o__Chloroplast; f__Chloroplast; g__Chloroplast; s__Chrysochromulina_sp.	0.784373228
e29dfe57d2718467d97c650daf2f4ec8	4	undetermined	d__Archaea; p__Nanoarchaeota; c__Nanoarchaeia; o__Woesearchaeales; f__Woesearchaeales; g__Woesearchaeales; s__uncultured_euryarchaeote	0.993439282
e4034e587d77a19c17a7bbba0224e4ce	4	undetermined	d__Bacteria; p__Bdellovibrionota; c__Bdellovibrionia; o__Bacteriovoracales; f__Bacteriovoracaceae; g__Peredibacter; s__uncultured_bacterium	0.980708243
e665ec34f01828d56f13cdba3171e487	4	undetermined	d__Bacteria; p__Proteobacteria; c__Gammaproteobacteria; o__Legionellales; f__Legionellaceae; g__Legionella; s__uncultured_bacterium	0.938992717
e6c57d69b9bfa8221cbefe810a9d5b58	4	undetermined	d__Bacteria	0.994289437
eb3a3f122481b131eb8d59ecd9622b4a	4	undetermined	d__Bacteria; p__Proteobacteria; c__Gammaproteobacteria; o__Beggiatoales; f__Beggiatoaceae; g__Beggiatoa; s__uncultured_gamma	0.939647552
f64e8d958cdcb057a6580e60f7ac5a48	4	undetermined	d__Bacteria; p__Dependentiae; c__Babeliae; o__Babeliales; f__Vermiphilaceae; g__Vermiphilaceae; s__candidate_division	0.943218015
f6993beabadbc2d48cde2242c9c0ee72	4	undetermined	d__Bacteria; p__Campilobacterota; c__Campylobacteria; o__Campylobacterales	1
fc75f7dabe00d1a7a949f8af6ac261e0	4	undetermined	d__Bacteria; p__Verrucomicrobiota; c__Verrucomicrobiae; o__Chthoniobacterales; f__Chthoniobacteraceae; g__Chthoniobacter; s__Verrucomicrobia_bacterium	0.861893256
feda3b5a863c813509f2d4ef708536d3	4	undetermined	d__Bacteria; p__Proteobacteria; c__Alphaproteobacteria; o__Rickettsiales; f__Fokiniaceae; g__uncultured; s__uncultured_bacterium	0.945870881
ff10d71588889b5996480e7f3b55d68e	4	undetermined	d__Bacteria; p__Verrucomicrobiota; c__Omnitrophia; o__Omnitrophales; f__Omnitrophaceae; g__Candidatus_Omnitrophus; s__uncultured_bacterium	0.859159317
010a3efe25cda58c31b6d13db3675881	3	undetermined	d__Bacteria; p__Fibrobacterota; c__Fibrobacteria; o__Fibrobacterales; f__Fibrobacterales; g__BBMC-4; s__uncultured_prokaryote	0.99693045
040bd74a5c9b1a37501cd9fc4c554326	3	undetermined	d__Archaea; p__Crenarchaeota; c__Nitrososphaeria; o__Nitrososphaerales; f__Nitrososphaeraceae; g__Nitrososphaeraceae	0.999999776
04142f57128d576ffcc580fb0dd9c563	3	undetermined	d__Bacteria; p__Proteobacteria; c__Alphaproteobacteria; o__Rhodospirillales; f__uncultured; g__uncultured; s__metagenome	0.999637908
12a57bb680a1db493d08e0370730ef58	3	undetermined	d__Bacteria; p__Proteobacteria; c__Alphaproteobacteria; o__Rickettsiales; f__Mitochondria; g__Mitochondria; s__uncultured_bacterium	1
159c46b5dfab8e9a89aefef207e21aff	3	undetermined	d__Bacteria; p__Verrucomicrobiota; c__Kiritimatiellae; o__WCHB1-41; f__WCHB1-41; g__WCHB1-41; s__metagenome	0.984440399
15ac2594f5ed41ffe429b77f3b087a35	3	undetermined	d__Bacteria; p__Patescibacteria; c__ABY1; o__Candidatus_Magasanikbacteria; f__Candidatus_Magasanikbacteria; g__Candidatus_Magasanikbacteria; s__Candidatus_Magasanikbacteria	0.999999997
16a6de769839a31cfe7f78ceba44b3a3	3	undetermined	d__Bacteria; p__Spirochaetota; c__Spirochaetia; o__Spirochaetales; f__Spirochaetaceae; g__uncultured; s__uncultured_prokaryote	0.960349885
1b6e92475d8e58121d103a12f6915e8a	3	undetermined	d__Bacteria; p__Cyanobacteria; c__Cyanobacteriia; o__Chloroplast; f__Chloroplast; g__Chloroplast	0.999999999
1cbb6d493860b38145f803f3f74b1b22	3	undetermined	d__Bacteria; p__Bacteroidota; c__Bacteroidia; o__Sphingobacteriales; f__Z4MB62; g__Z4MB62; s__uncultured_bacterium	0.999999999
206e1c33da40dfdfaf2f1d4d91fd4e5b	3	undetermined	d__Bacteria; p__Chloroflexi; c__Anaerolineae; o__SBR1031; f__SBR1031; g__SBR1031; s__wastewater_metagenome	0.999412002
264dab11766c188cdbdb62a233fa738f	3	undetermined	d__Bacteria	0.999737155
29fb22bc2ce2d57aa5de17a3bb68f4fa	3	undetermined	d__Archaea; p__Nanoarchaeota; c__Nanoarchaeia; o__Woesearchaeales; f__Woesearchaeales; g__Woesearchaeales; s__uncultured_euryarchaeote	0.999995705
2a995443aa1ae683e5383f46368be510	3	undetermined	d__Bacteria; p__Acidobacteriota; c__Blastocatellia; o__11-24; f__11-24; g__11-24; s__uncultured_bacterium	0.960410057
2a99e57617020d9fbba680ec75ea67c3	3	undetermined	d__Bacteria; p__Nitrospinota; c__Nitrospinia; o__Nitrospinales; f__Nitrospinaceae; g__Nitrospina	0.999999057
2cf97de9bedb5033cfba00404b5b5818	3	undetermined	d__Bacteria; p__Proteobacteria; c__Alphaproteobacteria; o__Rickettsiales; f__Mitochondria; g__Mitochondria	0.999999999
3166a9ca05b5950776dffc690b09d7e3	3	undetermined	d__Bacteria; p__Patescibacteria; c__Berkelbacteria; o__Berkelbacteria; f__Berkelbacteria; g__Berkelbacteria; s__metagenome	0.732572506
34cc7bfa46cf88cd6bc68800a7420c1a	3	undetermined	d__Bacteria	0.989376797
373752118bfa5c3db00fbc43569c9716	3	undetermined	d__Bacteria; p__Firmicutes; c__Bacilli; o__Mycoplasmatales; f__Mycoplasmataceae; g__Candidatus_Bacilloplasma; s__uncultured_bacterium	0.834314808
386ded3b082e270802555793ad86105e	3	undetermined	d__Bacteria; p__Bacteroidota; c__Bacteroidia; o__Chitinophagales; f__Saprospiraceae; g__Aureispira	0.902068233
394ad671a4e482829db0efee3d21bcf7	3	undetermined	d__Bacteria; p__Proteobacteria; c__Gammaproteobacteria	0.996809463
3974d03952175965774234a82e076821	3	undetermined	d__Bacteria; p__Proteobacteria; c__Alphaproteobacteria; o__Micavibrionales; f__uncultured; g__uncultured; s__metagenome	0.986887699
3db4a28ce2bd5314c9412f12033dcb52	3	undetermined	d__Bacteria; p__Bacteroidota; c__Bacteroidia; o__Bacteroidales; f__Prolixibacteraceae; g__WCHB1-32; s__uncultured_bacterium	0.96331641
3fe168c9139bc630f65f53f72d7cee58	3	undetermined	d__Bacteria; p__Cyanobacteria; c__Vampirivibrionia; o__Gastranaerophilales; f__Gastranaerophilales; g__Gastranaerophilales; s__uncultured_organism	0.739537337
409006fd388ce855971885b3a706d833	3	undetermined	d__Bacteria; p__Patescibacteria; c__WWE3; o__WWE3; f__WWE3; g__WWE3; s__uncultured_bacterium	0.898911285
42117e1ebdedef64b0b17c0e6b9dd5fd	3	undetermined	d__Bacteria; p__Verrucomicrobiota; c__Omnitrophia; o__Omnitrophales; f__Omnitrophaceae; g__Candidatus_Omnitrophus	0.99552366
421d0fae90932d0fcbd4e6997f750aac	3	undetermined	d__Bacteria; p__Proteobacteria; c__Alphaproteobacteria; o__Rickettsiales; f__SM2D12; g__SM2D12; s__uncultured_Alphaproteobacteria	0.999999989
428c3ce18393b3454042be6c4bbaebda	3	undetermined	d__Bacteria; p__Verrucomicrobiota; c__Chlamydiae; o__Chlamydiales; f__Simkaniaceae; g__uncultured; s__metagenome	0.998810843
45655760a4620854ce13238384240abe	3	undetermined	d__Archaea; p__Nanoarchaeota; c__Nanoarchaeia; o__Woesearchaeales; f__Woesearchaeales; g__Woesearchaeales	0.976030993
4b631bd997d0d08fbd2e0da1b7762c37	3	undetermined	d__Bacteria; p__Fusobacteriota; c__Fusobacteriia; o__Fusobacteriales; f__Leptotrichiaceae; g__uncultured; s__uncultured_microorganism	0.990653267
4bf57337c825c0d8c971c5bff4b5ecac	3	undetermined	d__Bacteria; p__Patescibacteria; c__WWE3; o__WWE3; f__WWE3; g__WWE3	0.993074881
54cb88bc28608307466fa768779a9bbc	3	undetermined	d__Bacteria; p__Firmicutes; c__Clostridia; o__Lachnospirales; f__Lachnospiraceae; g__Epulopiscium; s__uncultured_Clostridium	0.887838505
59935d1c753201147130888ba1991f8c	3	undetermined	d__Bacteria; p__Verrucomicrobiota; c__Chlamydiae; o__Chlamydiales; f__Simkaniaceae	0.972929071
5e11e756775e843887cee96f3698bc82	3	undetermined	d__Bacteria; p__Cloacimonadota; c__Cloacimonadia; o__Cloacimonadales; f__PBS-18; g__PBS-18	0.999363073
5f0a05782df5f0cb188c3f0d33b3ee70	3	undetermined	d__Bacteria; p__Planctomycetota; c__OM190; o__OM190; f__OM190; g__OM190; s__uncultured_bacterium	0.79073141
5fc31ac51d8a26f59b6c05a32e7d864f	3	undetermined	d__Bacteria; p__Acidobacteriota; c__Holophagae; o__Holophagales; f__Holophagaceae; g__uncultured	0.999947564
67363c5d824db69117cb52a7df0db2ec	3	undetermined	d__Bacteria; p__Dependentiae; c__Babeliae; o__Babeliales; f__Babeliales; g__Babeliales; s__uncultured_bacterium	0.973339595
684f72d902355c2db48ee7ffa3956d18	3	undetermined	d__Bacteria; p__Proteobacteria; c__Alphaproteobacteria; o__Micavibrionales; f__uncultured; g__uncultured; s__metagenome	0.984906046
68663ca2c52a787c0beaed8d533ab6fa	3	undetermined	d__Archaea; p__Nanoarchaeota; c__Nanoarchaeia; o__Woesearchaeales; f__Woesearchaeales; g__Woesearchaeales	0.999283359
712a9f69ebfdb575a72523d6cdfc8e41	3	undetermined	d__Bacteria; p__Verrucomicrobiota; c__Omnitrophia; o__Omnitrophales; f__Omnitrophales; g__Omnitrophales; s__uncultured_bacterium	0.999972156
7200c4bdfefe29961136146f9617dbd9	3	undetermined	d__Bacteria; p__Bacteroidota; c__Bacteroidia; o__Cytophagales; f__Microscillaceae; g__uncultured	0.991588775
7215c9fa53483e5a24edfcd5785cad9d	3	undetermined	d__Bacteria; p__Verrucomicrobiota; c__Verrucomicrobiae; o__Verrucomicrobiales; f__Verrucomicrobiaceae; g__Prosthecobacter; s__uncultured_bacterium	0.999678773
7da70622267bf719d0cc4323605a3829	3	undetermined	d__Archaea; p__Nanoarchaeota; c__Nanoarchaeia; o__Woesearchaeales; f__GW2011; g__AR15; s__uncultured_euryarchaeote	0.735745627
7e2f64191301cf9c71f2edf07ce16446	3	undetermined	d__Archaea; p__Nanoarchaeota; c__Nanoarchaeia; o__Woesearchaeales; f__Woesearchaeales; g__Woesearchaeales; s__uncultured_bacterium	0.979052319
7f8e80c6681444e01f04026f3925978f	3	undetermined	d__Bacteria; p__Patescibacteria; c__Microgenomatia; o__Candidatus_Woesebacteria; f__Candidatus_Woesebacteria; g__Candidatus_Woesebacteria; s__uncultured_eubacterium	0.861307977
8864f63e09488a696754e5c3b7c51d28	3	undetermined	d__Bacteria; p__Planctomycetota; c__OM190; o__OM190; f__OM190; g__OM190; s__uncultured_bacterium	0.866341689
89bc9fc1e1aca4e79764187955460807	3	undetermined	d__Bacteria; p__Patescibacteria; c__Parcubacteria; o__Candidatus_Yanofskybacteria; f__Candidatus_Yanofskybacteria; g__Candidatus_Yanofskybacteria; s__uncultured_bacterium	0.87160309
9005b2bd52e49cfb340c70d06c46773e	3	undetermined	d__Bacteria; p__Proteobacteria; c__Alphaproteobacteria; o__Paracaedibacterales; f__Paracaedibacteraceae; g__uncultured; s__metagenome	0.995215762
9073d721ade23f471713740ae31cadc8	3	undetermined	d__Archaea; p__Nanoarchaeota; c__Nanoarchaeia; o__Woesearchaeales; f__Woesearchaeales; g__Woesearchaeales; s__uncultured_euryarchaeote	0.957230104
913705560cda5be674a9cb7514dbe6df	3	undetermined	d__Bacteria; p__Patescibacteria; c__Parcubacteria; o__Candidatus_Giovannonibacteria; f__Candidatus_Giovannonibacteria; g__Candidatus_Giovannonibacteria; s__Candidatus_Giovannonibacteria	0.999999999
93c036042353c2ee4b396076814a5c6c	3	undetermined	d__Bacteria; p__Bacteroidota; c__Bacteroidia; o__Chitinophagales; f__uncultured; g__uncultured; s__metagenome	0.993515718
9624997a936686d459698425d22aae20	3	undetermined	d__Bacteria; p__Bdellovibrionota; c__Oligoflexia; o__Oligoflexales; f__uncultured; g__uncultured	0.737666352
972db5421323b48e721ab179587c4750	3	undetermined	d__Bacteria; p__Bdellovibrionota; c__Oligoflexia; o__Oligoflexales; f__uncultured; g__uncultured; s__metagenome	0.997868092
989b812029d12d0ad4a169acc78453a5	3	undetermined	d__Bacteria; p__Gemmatimonadota; c__BD2-11_terrestrial_group; o__BD2-11_terrestrial_group; f__BD2-11_terrestrial_group; g__BD2-11_terrestrial_group; s__uncultured_bacterium	0.999816181
9b14f77c903bb14f1c3e47d1bea7aaac	3	undetermined	d__Bacteria; p__WS4; c__WS4; o__WS4; f__WS4; g__WS4; s__uncultured_bacterium	0.733946457
b0d9d839b565b4ab45d429df3c116c7f	3	undetermined	d__Bacteria; p__Proteobacteria; c__Alphaproteobacteria; o__Rickettsiales; f__SM2D12; g__SM2D12; s__uncultured_bacterium	1
b21e555d627a50e8cdcbbb442ebdc17f	3	undetermined	d__Bacteria; p__Proteobacteria; c__Alphaproteobacteria; o__Rickettsiales; f__SM2D12; g__SM2D12; s__uncultured_bacterium	0.926566749
b37a85b23d8305642003ecf098354980	3	undetermined	d__Archaea; p__Nanoarchaeota; c__Nanoarchaeia; o__Woesearchaeales; f__Woesearchaeales; g__Woesearchaeales; s__uncultured_euryarchaeote	0.999889793
b865ca6fc3672f200a473a80ab17dba3	3	undetermined	d__Bacteria	0.999996884
c00d760a011e958289d4874911fad7a3	3	undetermined	d__Bacteria; p__Bacteroidota; c__Bacteroidia; o__Sphingobacteriales; f__Sphingobacteriaceae; g__Pedobacter	1
c4730fe5abeef0e1bfea83194471abea	3	undetermined	d__Bacteria; p__Proteobacteria; c__Alphaproteobacteria; o__Rickettsiales; f__Mitochondria; g__Mitochondria	0.99797733
c6a1abf2288f0af3d37bf4015c4153c0	3	undetermined	d__Bacteria; p__Patescibacteria; c__Parcubacteria; o__Candidatus_Moranbacteria; f__Candidatus_Moranbacteria; g__Candidatus_Moranbacteria; s__uncultured_soil	0.999329365
c6aeb184656553cd64600e29829574b6	3	undetermined	d__Bacteria	0.999999038
ca5cd113e28fdf971e528cfb0baac2a9	3	undetermined	d__Bacteria; p__Verrucomicrobiota; c__Chlamydiae; o__Chlamydiales; f__Parachlamydiaceae	0.810870247
cdb1db456ee57bda9f9905097b744c2a	3	undetermined	d__Bacteria	0.998921343
ce3e080723c09bdf9ae5cf385f212147	3	undetermined	d__Bacteria; p__Bacteroidota; c__Bacteroidia; o__Chitinophagales; f__uncultured; g__uncultured	0.999999984
cf3d2fc8ee670732652d41032d037199	3	undetermined	d__Bacteria; p__Proteobacteria; c__Gammaproteobacteria; o__Burkholderiales	0.86293369
d6fa1f6cc8d311c8bd7e662f8f427806	3	undetermined	d__Bacteria; p__Proteobacteria; c__Alphaproteobacteria; o__Rhodospirillales; f__uncultured; g__uncultured; s__metagenome	0.758882416
d75e413ed67d214101719309ae108092	3	undetermined	d__Bacteria	0.99998332
d8620daa8f4e225a86a1daa88ca54ff5	3	undetermined	d__Bacteria	0.98253054
e007841bb000bd7f1c0884eebf2da7e8	3	undetermined	d__Bacteria; p__Elusimicrobiota; c__Lineage_IIa; o__Lineage_IIa; f__Lineage_IIa; g__Lineage_IIa; s__uncultured_bacterium	0.746917629
e108a9fe69993777a07aaddcfd9efcd3	3	undetermined	d__Bacteria; p__Dependentiae; c__Babeliae; o__Babeliales; f__Vermiphilaceae; g__Vermiphilaceae; s__uncultured_Verrucomicrobia	0.999422009
e16ac88e31b019ac03262754e3c94021	3	undetermined	d__Bacteria; p__Proteobacteria	0.998140987
e2eef4e13ee6ad0dc1de2c998e77aeaa	3	undetermined	d__Bacteria; p__Patescibacteria; c__ABY1; o__Candidatus_Magasanikbacteria; f__Candidatus_Magasanikbacteria; g__Candidatus_Magasanikbacteria; s__uncultured_Parcubacteria	0.851175939
e679c60f5afb7af57e3c8ba73c821ffe	3	undetermined	d__Bacteria; p__Chloroflexi; c__Anaerolineae; o__SBR1031; f__SBR1031; g__SBR1031	1
e6f711641e0bd8c6d4e65797f2f6e2ce	3	undetermined	d__Bacteria; p__Proteobacteria; c__Alphaproteobacteria; o__Paracaedibacterales; f__Paracaedibacteraceae; g__Candidatus_Finniella; s__uncultured_bacterium	0.970006601
e8ea063d585012180c88cad804bf0514	3	undetermined	d__Bacteria; p__Proteobacteria; c__Alphaproteobacteria; o__Rickettsiales; f__Rickettsiales; g__Candidatus_Jidaibacter; s__uncultured_Alphaproteobacteria	0.968273538
ead774fbed18df6bc6636926428de991	3	undetermined	d__Bacteria; p__SAR324_clade(Marine_group_B); c__SAR324_clade(Marine_group_B); o__SAR324_clade(Marine_group_B); f__SAR324_clade(Marine_group_B); g__SAR324_clade(Marine_group_B)	0.999614858
ed2eb6ac508f37ba647bf84a1fa95467	3	undetermined	d__Bacteria; p__Patescibacteria; c__Parcubacteria; o__Candidatus_Moranbacteria; f__Candidatus_Moranbacteria; g__Candidatus_Moranbacteria; s__uncultured_bacterium	0.977527103
eeeb5105372ea94b20dcc1236737d0f1	3	undetermined	d__Bacteria; p__WPS-2; c__WPS-2; o__WPS-2; f__WPS-2; g__WPS-2; s__metagenome	0.924514112
f01b1545622876aa86b0825f80096283	3	undetermined	d__Bacteria; p__Bacteroidota; c__Bacteroidia; o__Bacteroidales	0.999999102
f0fdcec254fe3517bbee39848a0c9bdc	3	undetermined	d__Bacteria; p__Bacteroidota; c__Bacteroidia; o__Cytophagales; f__Spirosomaceae; g__uncultured; s__microbial_mat	0.995370492
f36ddb4c7246d7c6d88c3bb55ae83728	3	undetermined	d__Archaea; p__Nanoarchaeota; c__Nanoarchaeia; o__Woesearchaeales; f__GW2011_GWC1_47_15; g__GW2011_GWC1_47_15	0.829612695
f4be3dfec9008aff7525cc343b2a2c6a	3	undetermined	d__Bacteria; p__Bacteroidota; c__Bacteroidia; o__Bacteroidales; f__Dysgonomonadaceae; g__Dysgonomonas	0.999999977
f73a514dc412befd0f1e0a42e7e3e476	3	undetermined	d__Bacteria; p__Chloroflexi; c__Anaerolineae; o__Anaerolineales; f__Anaerolineaceae; g__Anaerolinea; s__uncultured_soil	1
f872c03e9e783fe938a03ae69d093916	3	undetermined	d__Bacteria; p__Patescibacteria; c__Parcubacteria; o__Candidatus_Kaiserbacteria; f__Candidatus_Kaiserbacteria; g__Candidatus_Kaiserbacteria; s__uncultured_bacterium	0.892993504
fa5c910fb405dd6681e8d7419241ff88	3	undetermined	d__Bacteria	0.986823619
facdd8358a7ac02f3f85963beacb5fdd	3	undetermined	d__Bacteria; p__Latescibacterota; c__Latescibacterota; o__Latescibacterota; f__Latescibacterota; g__Latescibacterota; s__uncultured_bacterium	0.822853108
fc6a41fca5552d4996b419b6e133f414	3	undetermined	d__Bacteria; p__Proteobacteria; c__Alphaproteobacteria; o__Rickettsiales; f__Mitochondria; g__Mitochondria; s__uncultured_bacterium	0.904217379
fd1ee0b067e90f09846e374fa37cc262	3	undetermined	d__Archaea; p__Nanoarchaeota; c__Nanoarchaeia; o__Woesearchaeales; f__GW2011; g__AR15; s__uncultured_euryarchaeote	0.875615885
0a40149a5fdc8cb5ad884cbfb51dd229	2	undetermined	d__Bacteria; p__Proteobacteria; c__Alphaproteobacteria; o__Rhodospirillales; f__uncultured; g__uncultured; s__uncultured_rumen	0.999993538
0e6f7fb3c0303520b0a3c0c9f44d7d0d	2	undetermined	d__Bacteria; p__Planctomycetota; c__BD7-11; o__BD7-11; f__BD7-11; g__BD7-11; s__uncultured_planctomycete	0.923963568
12aba9e1c780da4c418f63a40e93d6cc	2	undetermined	d__Archaea; p__Micrarchaeota; c__Micrarchaeia; o__Micrarchaeales; f__CG1-02-32-21; g__CG1-02-32-21; s__Candidatus_Micrarchaeota	0.999964384
1629bf7579d6ff42b6be8b4c85a18dfd	2	undetermined	d__Bacteria; p__Gemmatimonadota; c__Gemmatimonadetes; o__Gemmatimonadales; f__Gemmatimonadaceae; g__uncultured	0.878528567
17760f36297a0b588129da113a3438ba	2	undetermined	d__Bacteria; p__Firmicutes; c__Bacilli; o__Mycoplasmatales; f__Mycoplasmataceae; g__Mycoplasma; s__uncultured_bacterium	0.928611594
18c43249e30ce395080c3787c50a4764	2	undetermined	d__Bacteria; p__Verrucomicrobiota; c__Lentisphaeria; o__Oligosphaerales	0.748405068
1cd4dd1bbaf7707c7499ecf32812e55d	2	undetermined	d__Archaea; p__Nanoarchaeota; c__Nanoarchaeia; o__Woesearchaeales; f__Woesearchaeales; g__Woesearchaeales	0.999954514
22e5c21043a01e0344cf499b68d05361	2	undetermined	d__Bacteria; p__Proteobacteria; c__Alphaproteobacteria; o__Rickettsiales; f__Mitochondria; g__Mitochondria	1
2b667b514ed9850c33d5beb2d974f291	2	undetermined	d__Bacteria; p__Patescibacteria	0.82086964
2ccacf5be5c2dafd961cdd44fbd4e312	2	undetermined	d__Bacteria; p__Armatimonadota; c__Chthonomonadetes; o__Chthonomonadales; f__Chthonomonadaceae; g__Chthonomonas; s__uncultured_bacterium	0.99999461
2cfaf5f384468f6e1f9a14a97e387c21	2	undetermined	d__Bacteria; p__Planctomycetota; c__Phycisphaerae; o__Phycisphaerales; f__Phycisphaeraceae; g__I-8; s__uncultured_bacterium	0.999954
2d229845d62de706dff656e199e944d8	2	undetermined	d__Bacteria; p__Proteobacteria; c__Gammaproteobacteria; o__Coxiellales; f__Coxiellaceae; g__Coxiella; s__uncultured_Coxiellaceae	0.998281233
345f8369c6698d735db7d841fae28af7	2	undetermined	d__Bacteria	0.996801708
3961b5df811ffb2aac01c7433e43ab5d	2	undetermined	d__Bacteria; p__Planctomycetota; c__Planctomycetes; o__Gemmatales; f__Gemmataceae; g__uncultured	0.999999711
3976a044eb8f04d719cd3b310bf006fb	2	undetermined	d__Bacteria	0.754523208
3b1097b7d667177f980eb5b947f1f7ad	2	undetermined	d__Bacteria; p__Verrucomicrobiota; c__Verrucomicrobiae; o__Methylacidiphilales; f__Methylacidiphilaceae; g__uncultured; s__metagenome	0.990863977
436019fbe881f0393e69a64d44865997	2	undetermined	d__Bacteria; p__Firmicutes; c__Clostridia; o__Clostridiales; f__Clostridiaceae; g__Clostridium_sensu_stricto_1; s__human_gut	0.999999887
456c4231e72daa4233b7c9dfe33c5758	2	undetermined	d__Bacteria	0.999934867
47cf6135c8db8727a54628907821878c	2	undetermined	d__Bacteria; p__Patescibacteria; c__Gracilibacteria; o__Gracilibacteria; f__Gracilibacteria; g__Gracilibacteria	0.742719325
4801f002e4758b1d78f6d3bfe20dbeca	2	undetermined	d__Bacteria; p__Proteobacteria; c__Alphaproteobacteria; o__Rickettsiales; f__SM2D12; g__SM2D12; s__uncultured_bacterium	0.999999848
48be0ab419921a017a2f2bde22521591	2	undetermined	d__Bacteria; p__Bdellovibrionota; c__Bdellovibrionia; o__Bacteriovoracales; f__Bacteriovoracaceae	0.999999996
4b8b9dd989858d1747939231855061c5	2	undetermined	d__Bacteria; p__Bacteroidota; c__Kapabacteria; o__Kapabacteriales; f__Kapabacteriales; g__Kapabacteriales; s__uncultured_bacterium	0.998085423
4c455f98d7d49aef24cad61ee04d41a8	2	undetermined	d__Bacteria; p__Proteobacteria; c__Alphaproteobacteria; o__Rhodospirillales; f__uncultured; g__uncultured; s__metagenome	1
4cc161333644c4770bc9e4386b09f46c	2	undetermined	d__Bacteria; p__Patescibacteria; c__Parcubacteria; o__Candidatus_Moranbacteria; f__Candidatus_Moranbacteria; g__Candidatus_Moranbacteria; s__Candidatus_Moranbacteria	0.999036858
4d08fb1663e21a87a5744832a1e9e42c	2	undetermined	d__Bacteria; p__Patescibacteria; c__Parcubacteria; o__Candidatus_Vogelbacteria; f__Candidatus_Vogelbacteria; g__Candidatus_Vogelbacteria; s__uncultured_bacterium	0.95004842
5852ce31a517416a948edb3cbff5d881	2	undetermined	d__Bacteria; p__Verrucomicrobiota; c__Verrucomicrobiae; o__Verrucomicrobiales; f__Verrucomicrobiaceae; g__uncultured; s__uncultured_verrucomicrobium	0.886137407
585dc9bb2ee825e1ab283e4acd5d726d	2	undetermined	d__Bacteria; p__Verrucomicrobiota; c__Omnitrophia; o__Omnitrophales; f__Omnitrophaceae; g__Candidatus_Omnitrophus; s__uncultured_bacterium	0.715890576
5b2655bcc463027d74c3eac25ee2a1d0	2	undetermined	d__Bacteria; p__Bdellovibrionota; c__Bdellovibrionia; o__Bdellovibrionales; f__Bdellovibrionaceae; g__Bdellovibrio; s__uncultured_soil	0.984663303
5ec07d5947dc2cb2651a37f634973cfd	2	undetermined	d__Bacteria; p__Patescibacteria; c__Microgenomatia; o__Candidatus_Woesebacteria; f__Candidatus_Woesebacteria; g__Candidatus_Woesebacteria; s__Candidatus_Woesebacteria	0.911397318
621fe1385abeab35fbb5dd5731c2548a	2	undetermined	d__Archaea; p__Nanoarchaeota; c__Nanoarchaeia; o__Woesearchaeales; f__SCGC_AAA011-D5; g__SCGC_AAA011-D5; s__uncultured_archaeon	0.999987837
62b0b243d6b3b2b15948054bc600ff86	2	undetermined	d__Bacteria; p__Chloroflexi; c__Chloroflexia; o__Chloroflexales; f__Roseiflexaceae; g__uncultured; s__freshwater_metagenome	0.999915016
64af75de61ee5e2cd3a34505774f3c74	2	undetermined	d__Archaea; p__Nanoarchaeota; c__Nanoarchaeia; o__Woesearchaeales; f__Woesearchaeales; g__Woesearchaeales; s__uncultured_bacterium	0.722952641
6557bdab92dbf97a6d0213a0a23d37e6	2	undetermined	d__Bacteria; p__Patescibacteria; c__ABY1; o__Candidatus_Kerfeldbacteria; f__Candidatus_Kerfeldbacteria; g__Candidatus_Kerfeldbacteria; s__Parcubacteria_group	0.991247821
65ce9d3d64d8cab95aa6b8fcbb983f4d	2	undetermined	d__Archaea; p__Nanoarchaeota; c__Nanoarchaeia; o__Woesearchaeales	0.950227474
68bcd8805e49c819041cec620e13805f	2	undetermined	d__Bacteria	0.779503725
6a345a06c10b6633471a7dbd902dd392	2	undetermined	d__Bacteria; p__Elusimicrobiota; c__Lineage_IIb; o__Lineage_IIb; f__Lineage_IIb; g__Lineage_IIb; s__uncultured_bacterium	0.969777716
6bb7097fb125d076ee87e7891602f737	2	undetermined	d__Bacteria; p__Planctomycetota; c__Planctomycetes; o__Gemmatales; f__Gemmataceae; g__uncultured	0.988637909
6d00436d315d3d3d1796d82f7453ba1c	2	undetermined	d__Bacteria; p__Planctomycetota; c__Planctomycetes; o__uncultured; f__uncultured; g__uncultured; s__uncultured_planctomycete	1
709a2d9719dc0cb884f8cc28e83c8fec	2	undetermined	d__Bacteria; p__Bdellovibrionota; c__Oligoflexia; o__Oligoflexales; f__uncultured; g__uncultured; s__uncultured_bacterium	0.788731619
70deac5e176cbef9fc0d6495bc3e9e99	2	undetermined	d__Archaea; p__Iainarchaeota; c__Iainarchaeia; o__Iainarchaeales; f__Iainarchaeales; g__Candidatus_Iainarchaeum; s__uncultured_euryarchaeote	0.999990394
719eceddaea01c79258753f027b99f97	2	undetermined	d__Bacteria; p__Planctomycetota; c__Pla3_lineage; o__Pla3_lineage; f__Pla3_lineage; g__Pla3_lineage	0.998076097
74499e4c6877bdca9b81acdd4172fac6	2	undetermined	d__Bacteria; p__Acidobacteriota; c__Blastocatellia; o__11-24; f__11-24; g__11-24; s__uncultured_Acidobacteriales	0.895520759
761e2af683301b359aaae563e8eec4e0	2	undetermined	d__Bacteria; p__Cyanobacteria; c__Cyanobacteriia; o__Cyanobacteriales; f__Phormidiaceae; g__Planktothrix_NIVA-CYA_15; s__bacterium_enrichment	0.734356241
76a260f8f59893576f77d5d849fe11a3	2	undetermined	d__Bacteria; p__Dependentiae; c__Babeliae; o__Babeliales; f__Vermiphilaceae; g__Vermiphilaceae; s__uncultured_Candidatus	0.996453826
77245c9a02ccd7874ff544cc098a3eec	2	undetermined	d__Bacteria; p__Chloroflexi; c__Anaerolineae; o__Anaerolineales; f__Anaerolineaceae; g__Anaerolinea; s__uncultured_soil	0.986616206
7e6fd2454d09c01fba5bfc5f34c3a2cf	2	undetermined	d__Bacteria; p__Patescibacteria; c__Parcubacteria; o__Candidatus_Yanofskybacteria; f__Candidatus_Yanofskybacteria; g__Candidatus_Yanofskybacteria; s__uncultured_bacterium	0.999999999
86767671deb7857f1c53bcb37a79e858	2	undetermined	d__Bacteria; p__Proteobacteria; c__Alphaproteobacteria; o__Rickettsiales; f__SM2D12; g__SM2D12; s__uncultured_bacterium	0.989866393
876bd6aa4936a4b61f4bac5f6462c517	2	undetermined	d__Bacteria; p__Verrucomicrobiota; c__Verrucomicrobiae; o__Chthoniobacterales	0.93884878
8b0f53991b69ad8d67c4e4398da1f7f9	2	undetermined	d__Bacteria	0.976970761
8bbba82c645a96de2f8cd933345fd39a	2	undetermined	d__Bacteria; p__Proteobacteria; c__Alphaproteobacteria; o__Rickettsiales; f__SM2D12; g__SM2D12; s__uncultured_bacterium	0.999998866
8df34729f7200991decde356453988fd	2	undetermined	d__Archaea; p__Nanoarchaeota; c__Nanoarchaeia; o__Woesearchaeales; f__Woesearchaeales; g__Woesearchaeales; s__Nanoarchaeota_archaeon	0.894512833
8f467a1986706d227431021c258caaf9	2	undetermined	d__Bacteria; p__Bdellovibrionota; c__Oligoflexia; o__Oligoflexales; f__uncultured; g__uncultured; s__uncultured_bacterium	0.785592236
8f602e6986d0ad0f65a4e3ccccf5a167	2	undetermined	d__Bacteria; p__Verrucomicrobiota; c__Verrucomicrobiae; o__Pedosphaerales; f__Pedosphaeraceae	0.744783429
914611172f55db70e64ff02deacd4713	2	undetermined	d__Bacteria; p__Bdellovibrionota; c__Oligoflexia; o__0319-6G20; f__0319-6G20; g__0319-6G20; s__metagenome	0.793267829
9162a2a370b1432378e0b00b408d8200	2	undetermined	d__Bacteria; p__Proteobacteria	0.999904582
935e718a61988f3c326cd28d52b8def2	2	undetermined	d__Bacteria; p__Spirochaetota; c__Spirochaetia; o__Spirochaetales; f__Spirochaetaceae; g__Spirochaeta	0.99791351
96c0c327e5ed4d1a092cb1c2c2c09ea4	2	undetermined	d__Archaea; p__Nanoarchaeota; c__Nanoarchaeia; o__Woesearchaeales; f__Woesearchaeales; g__Woesearchaeales; s__uncultured_euryarchaeote	0.876803404
9bbcbc5087bee1f7e3c71e407e5ae3f6	2	undetermined	d__Archaea; p__Nanoarchaeota; c__Nanoarchaeia; o__Woesearchaeales	0.987281622
aa5c4c130c20958ab0c3eb456b4c14a5	2	undetermined	d__Bacteria; p__Abditibacteriota; c__Abditibacteria; o__Abditibacteriales; f__Abditibacteriaceae; g__Abditibacterium	0.868309673
b1f301d2ff4eeb910865de4db512b6f5	2	undetermined	d__Bacteria; p__Bdellovibrionota; c__Oligoflexia; o__Oligoflexales; f__uncultured; g__uncultured; s__uncultured_bacterium	0.840187572
b22b0e9f6ef918a048c62ea2ff0682f8	2	undetermined	d__Archaea; p__Nanoarchaeota; c__Nanoarchaeia; o__Woesearchaeales	0.999133357
b4bcaec96da4588bee630743cbf8534f	2	undetermined	d__Archaea; p__Nanoarchaeota; c__Nanoarchaeia; o__Woesearchaeales; f__Woesearchaeales; g__Woesearchaeales	0.935198503
b8515822d727497d35fbebe5eb9c6853	2	undetermined	d__Bacteria; p__Dependentiae; c__Babeliae; o__Babeliales; f__Babeliales; g__Babeliales; s__uncultured_bacterium	0.999016521
bbe914cfcf51815d92e2d2b19834fa2d	2	undetermined	d__Bacteria	0.974318696
c28ab480eb7e125aeee85de2c3f92ba2	2	undetermined	d__Bacteria; p__Cyanobacteria; c__Cyanobacteriia; o__Chloroplast; f__Chloroplast; g__Chloroplast; s__Mychonastes_jurisii	0.988697546
c2e56bc49907dceef6ba5ffadc46799b	2	undetermined	d__Bacteria; p__Patescibacteria; c__Gracilibacteria; o__Gracilibacteria; f__Gracilibacteria; g__Gracilibacteria; s__marine_metagenome	0.99957418
c6b2fdcf5a57e4d7314dfa0ce2e1112d	2	undetermined	d__Bacteria; p__Bdellovibrionota; c__Oligoflexia; o__Oligoflexales; f__uncultured; g__uncultured; s__uncultured_bacterium	0.998464931
c8fa73f100276b55f16eebedec5f8b61	2	undetermined	d__Bacteria; p__Bdellovibrionota; c__Bdellovibrionia; o__Bacteriovoracales; f__Bacteriovoracaceae; g__uncultured; s__uncultured_bacterium	0.700917274
cdfcad1c21572a1b061f0dad77c88d96	2	undetermined	d__Bacteria; p__Elusimicrobiota; c__Elusimicrobia; o__Lineage_IV; f__Lineage_IV; g__Lineage_IV	0.77109789
d53fd85b77ebcb4df72e2cc2ea68a887	2	undetermined	d__Archaea; p__Nanoarchaeota; c__Nanoarchaeia; o__Woesearchaeales; f__GW2011_GWC1_47_15; g__GW2011_GWC1_47_15; s__uncultured_archaeon	0.846487126
d8e026edb315584aa272253118b53030	2	undetermined	d__Bacteria; p__Planctomycetota; c__Phycisphaerae; o__S-70; f__S-70; g__S-70; s__uncultured_bacterium	0.83982939
d96480658564d491b9b80e8146492444	2	undetermined	d__Bacteria	0.931771499
d9a103e746b0ddff56c17319c3d0707a	2	undetermined	d__Bacteria; p__Verrucomicrobiota; c__Kiritimatiellae; o__WCHB1-41; f__WCHB1-41; g__WCHB1-41; s__uncultured_Verrucomicrobia	0.822091069
dae89cadde36f19ae08069f6cd94515d	2	undetermined	d__Bacteria	0.963110911
dd2bdfb7c5d97b29b571f5abb1710153	2	undetermined	d__Bacteria	0.999781202
e5581220fe173ceaa6334b3efea7f16a	2	undetermined	d__Bacteria; p__Bacteroidota; c__Bacteroidia; o__Bacteroidales; f__SB-5; g__SB-5	0.9999996
e6b4c3ea7f9670927b4f676146a5e0b1	2	undetermined	d__Bacteria; p__Planctomycetota; c__Planctomycetes; o__Pirellulales; f__Pirellulaceae; g__Pirellula	0.99989559
ed8ebd787849900ca1a9ad4456b363d8	2	undetermined	d__Bacteria	1
f008431a817e196c41afbb880e77f62c	2	undetermined	d__Archaea; p__Nanoarchaeota; c__Nanoarchaeia; o__Woesearchaeales; f__GW2011; g__AR15; s__uncultured_euryarchaeote	0.999999662
f467f8787adbb3e5fc9f1bc590118e1d	2	undetermined	d__Archaea; p__Euryarchaeota; c__Methanobacteria; o__Methanobacteriales; f__Methanobacteriaceae; g__Methanobacterium	0.934190944
fa00c246b5e09e2123c215a183c4c76f	2	undetermined	d__Archaea; p__Nanoarchaeota; c__Nanoarchaeia; o__Woesearchaeales; f__Woesearchaeales; g__Woesearchaeales	0.865484736
