# Supplementary material for: Microbial community storm dynamics signal sources of “old” stream water
Source: PLoS One. 2024 Sep 24;19(9):e0306896. doi: 10.1371/journal.pone.0306896 (PMC11421800; doi:10.1371/journal.pone.0306896)
Supplement: S2 Table — Table lists discharge response, unrarefied number of sequences, and predicted source habitats and environmental categories of all ASVs. ASVs listed as diluted or mobilized are those for which relative abundance was significantly (p<0.1) related to streamflow volume. Undetermined taxa are those not statistically related to discharge or those detected in too few samples for linear regression. Source habitats were predicted with the ProkAtlas online toolkit, and ASVs with no predicted source habitats were assigned to the “other” environmental category. (CSV) [file pone.0306896.s002.csv]

.	Unrarefied sequence counts	63782	34637	15590	8865	8445	4445	2935	2687	2340	754	693	413	203	133	7970	3715	3300	2465	2374	2137	1631	1484	1463	1194	963	572	185	173	169	143	82	8456	7992	6693	5706	5270	5261	3699	1720	1249	1069	988	918	790	783	650	535	504
.	cQ analysis	Diluted	Diluted	Diluted	Diluted	Diluted	Diluted	Diluted	Diluted	Diluted	Diluted	Diluted	Diluted	Diluted	Diluted	Mobilized	Mobilized	Mobilized	Mobilized	Mobilized	Mobilized	Mobilized	Mobilized	Mobilized	Mobilized	Mobilized	Mobilized	Mobilized	Mobilized	Mobilized	Mobilized	Mobilized	undetermined	undetermined	undetermined	undetermined	undetermined	undetermined	undetermined	undetermined	undetermined	undetermined	undetermined	undetermined	undetermined	undetermined	undetermined	undetermined	undetermined
ProkAtlas Habitat	Environment	3eeb4a6278652363d350b5391ebeb470	c39ea129388a077989abed2081b5fe88	08220c63935e60ddef0830ac0cd3a6c5	4e5ff310075a50266f9d480989d68398	e416d0916760d2fc17b616e2ac3ad855	68262884f1021c896f8e1bf7348d773c	1d1d68c0261030f6885f385754f10174	24055c9a3d2b339846662bc114d7f158	f9491c3e6b9696bee439b98d32336180	680a50c1257b1f625387c1f5eac1f8f7	1aa45332969575442e0a457ef371669d	916adc5619fafc4705b3e937d5b00c6f	d2d5427ea6e035b016300288ed5695e9	761ead633066299a844718a936a73d40	af27577de5edb10c09f7fc19b9ca45ca	653334c36340a20181971e05d9b4e110	ec1b43e5744d0729275b2baa1c16ede9	00d4306620fb956f4cb8ea6616da13a3	4b005828a1cb2add3f80a8d6f4d87519	5395cf9d11c88c5a47b933b199fb99bb	0b60e65624fab50047f1eb1eb04002d1	182bb0ae69d9b451fda7ceb8d8d3cd9e	6b94959874b693c3304e68c57cefd287	6107feed8d202981b5e39e244bb4b3cc	f672aa3aea2d03f0b297739022e9b716	2ffc5bba8b56d331697fbd2db663fa69	d1846621d56307859a8d6c6bf12e33cd	a1b5c22937f5d5a044f7d3d1769975c3	ec19ef66883b36d2b73e77929806ee7f	2c070f4880cc78c48ec292dd9c89b597	40f03404f784dbfb7416525222e6ab20	cd3252d96bdb1efe5fc05bc00a9d9309	f7d481c6e4ae9e0ac296fe40603965f7	f9c1c7de158ab4d555ec46bec26478f1	ffd660f96ba6668b2d8d86fc4e150862	953d6d0a551de62b58c96dbef8759bbd	f3adc35cb1fc524f48eba2a0ea2c2b07	fe7b5b769375b837bb6d4bfa6dee234f	128126b2087f7f7f7566f024fbdf5a05	c58754f3613677615cb80ce5013b088c	eb2625c1474f98f554b002fcd5d1088e	54658c5cabc3c6c07f1e6556120cc99c	874311c1048fd431c9e27bee67784ac7	6e6f306a337ba255a7f4a7f8469ff691	2d2bbc4cfa8b494a23ea16706372d26c	d7bcf10280a09cd0b463ce3f2d218d9c	5c2392591fbe650b20394fc09e9ca90c	7f79adb6f17ca8c8dec3d655e2206dd6
NOT ANNOTATED	other	0	0	0	0	0	0	0	0	0	0	0	0	0	0	0	0	0	0	0	0	0	0	0	0	0	0	0	0	100	0	100	0	0	0	0	0	0	0	0	100	0	0	0	0	0	0	0	0
activated_carbon	sewage-wastewater	0	0	0	0	0	0	0	0	0	0	0	0	0	0	0	0	0	0	0	0	0	0	0	0	0	0	0	0	0	0	0	0	0	0	0	0	0	0	0	0	0	0	0	0	0	0	0	0
activated_sludge	sewage-wastewater	4.661682537	0	0	0	5.542898351	4.528649532	6.180285271	0	0	0	0	0	0	7.733741431	7.54495035	4.489538119	0	0	8.96850628	0	0	0	0	0	11.45358695	0	0	25.25876732	0	0	0	0	0	0	0	0	14.38670911	0	2.381023098	0	0	7.045382631	0	0	0	0	0	0
algae	other	0	0	0	0	0	0	0	0	0	0	0	0	0	0	0	0	0	0	0	0	0	0	0	0	0	0	0	0	0	0	0	0	0	0	0	0	0	0	0	0	0	0	0	0	0	0	0	0
annelid	other	0	0	0	0	0	0	0	0	0	0	0	0	0	0	0	0	0	0	0	0	0	0	0	0	0	0	0	0	0	0	0	0	0	0	0	0	0	0	0	0	0	0	0	0	0	0	0	0
ant	other	0	0	0	0	0	0	0	0	0	0	0	0	0	0	0	0	0	0	0	0	0	0	0	0	0	0	0	0	0	0	0	0	0	0	0	0	0	0	0	0	0	0	0	0	0	0	0	0
aquatic	freshwater	5.146385244	21.44475151	2.546474598	0	3.496700731	5.713737155	23.3927523	0	0	7.243159511	0	0	29.55631377	0	0	6.608455937	0	0	0	0	0	0	1.393691379	0	8.670503406	0	6.525266907	0	0	0	0	0	0	0	0	0	3.630304082	7.418948015	0	0	0	7.777932736	0	0	20.02924094	0	18.69531031	0
aquifer	groundwater	6.287847371	0	0	0	0	0	0	0	0	0	0	0	0	0	15.26535618	0	0	0	0	0	0	0	0	0	0	0	0	0	0	0	0	0	0	0	0	0	0	0	0	0	0	0	0	0	0	0	0	0
biofilm	biofilm	0	0	0	0	0	0	0	0	0	0	0	0	0	0	0	0	0	0	0	0	0	0	0	0	0	0	0	0	0	0	0	0	0	0	0	0	0	0	0	0	0	0	0	0	0	0	0	0
biogas_fermenter	sewage-wastewater	0	0	0	0	0	0	0	0	0	0	0	0	0	0	0	0	0	0	0	0	0	0	0	0	0	0	0	0	0	0	0	0	0	0	0	0	0	0	0	0	0	0	0	0	0	0	0	0
bioreactor	sewage-wastewater	0	0	0	0	0	0	0	0	0	0	0	0	0	0	0	0	0	0	0	0	0	0	0	0	0	0	0	0	0	0	0	0	0	0	0	0	1.187508569	0	11.79207271	0	0	0	0	0	0	0	0	0
bioreactor_sludge	sewage-wastewater	0	0	0	0	0	0	0	0	0	0	0	0	0	0	0	0	0	0	0	0	0	0	0	0	0	0	0	0	0	0	0	0	0	0	0	0	0	0	0	0	0	0	0	0	0	0	0	0
biosolids	sewage-wastewater	0	0	0	0	0	0	11.91203312	0	0	0	0	0	0	0	0	0	0	0	0	0	0	0	0	0	0	0	0	0	0	0	0	0	0	0	0	0	0	0	0	0	0	0	0	0	0	0	0	0
bird	other	0	0	0	0	0	0	0	0	0	0	0	0	0	0	0	0	0	0	0	0	0	0	0	0	0	0	0	0	0	0	0	0	0	0	0	0	2.019476898	0	0	0	0	0	0	0	0	0	0	0
bovine	other	0	0	0	0	0	8.728629963	0	0	0	0	0	0	0	0	0	0	0	0	0	0	0	0	0	0	0	0	0	0	0	0	0	0	0	0	0	0	0	0	0	0	0	0	0	0	0	0	0	0
cave	groundwater	0	0	0	0	0	0	0	0	0	0	0	0	0	0	0	0	0	0	0	0	0	0	0	0	0	0	0	0	0	0	0	0	0	0	0	0	0	0	0	0	0	0	0	0	0	0	0	0
chicken_gut	sewage-wastewater	0	0	0	0	0	0	0	0	0	0	0	0	0	0	0	0	0	0	0	0	0	0	0	0	0	0	0	0	0	0	0	0	0	0	0	0	0	0	0	0	0	0	0	0	0	0	0	0
crab	other	0	0	0	0	0	0	0	0	0	0	0	0	0	0	0	0	0	0	0	0	0	0	0	0	0	0	0	0	0	0	0	0	0	0	0	0	0	0	0	0	0	0	0	0	0	0	0	0
crustacean	other	0	0	0	0	0	0	0	0	0	0	0	0	0	0	0	0	0	0	0	0	0	0	0	0	0	0	0	0	0	0	0	0	0	0	0	0	0	4.127035583	0	0	0	0	0	0	0	0	0	0
endophyte	biofilm	0	0	0	0	0	0	0	0	0	0	0	0	0	0	0	0	0	0	0	0	0	0	0	0	0	0	0	0	0	0	0	0	0	0	0	0	0	0	0	0	0	0	0	0	0	0	0	0
estuary	marine	0	0	0	0	0	0	0	0	0	0	0	0	45.15190652	0	0	0	0	0	0	0	0	0	0	0	0	0	9.968368984	0	0	0	0	0	0	0	0	0	0	0	0	0	0	0	0	0	0	0	0	0
feces	sewage-wastewater	0	0	0	0	0	0	0	0	0	0	0	0	0	0	0	0	0	0	0	0	0	0	0	0	0	0	0	0	0	0	0	0	0	0	0	0	0	0	0	0	0	0	0	0	0	0	0	0
food	other	0	0	0	0	0	0	0	0	0	0	0	0	0	0	0	0	0	0	0	0	0	0	0	0	0	0	0	0	0	0	0	0	0	0	0	0	0	0	0	0	0	0	0	0	0	0	0	0
freshwater	freshwater	31.49023	64.94645387	24.23809113	86.82680481	31.76977536	17.30432579	20.2417335	0	38.02649579	37.60500757	6.609218067	69.23811142	12.78752964	16.88641933	16.47419901	26.54921596	100	9.570682194	9.791247819	0	100	78.73213224	44.01754924	80.35602214	12.50430169	0	31.0547009	0	0	32.38758324	0	53.2553029	14.06260338	51.8413582	100	0	16.23004889	41.72747112	0	0	0	19.22925768	0	0	43.32822322	60.46734166	24.26555996	55.88641007
freshwater_sediment	sediment	0.979294573	0	0	0	31.43918879	11.41617484	5.19324924	0	0	0	0	0	0	6.498607273	6.339967487	1.257508858	0	0	0	0	0	0	0	0	3.849746679	100	0	0	0	0	0	0	0	0	0	0	1.611873086	0	0	0	0	1.480046082	0	0	13.33962404	0	0	0
fungus	other	0	0	2.371498388	0	0	0	0	0	0	0	0	0	0	0	0	0	0	0	0	0	0	0	0	0	0	0	0	0	0	0	0	0	0	0	0	31.59227701	0	0	0	0	0	0	0	0	0	0	5.803565747	0
glacier	other	1.971816319	0	0	0	0	0	0	0	0	0	0	0	0	0	0	2.532002686	0	0	0	0	0	0	0	0	0	0	0	0	0	0	0	0	0	0	0	0	0	3.316295954	0	0	0	1.490041454	0	0	0	0	0	0
groundwater	groundwater	4.354602421	0	1.885357087	0	1.294442424	8.460665462	5.773169878	0	0	0	33.93041885	0	0	28.89717941	14.0958801	5.591730283	0	0	0	0	0	0	0	0	10.69910211	0	0	0	0	0	0	0	0	17.74288556	0	0	14.33494402	3.661890372	0	0	0	6.581280475	0	0	14.82923544	0	0	0
gut	sewage-wastewater	0	0	0	0	0	0	0	0	0	0	0	0	0	9.416030154	0	0	0	0	0	0	0	0	0	0	0	0	0	0	0	0	0	0	0	0	0	0	0	0	0	0	0	0	0	0	0	0	0	0
hot_springs	groundwater	0	0	0	0	0	0	0	0	0	0	0	0	0	11.59899593	0	0	0	0	0	0	0	0	0	0	0	0	0	0	0	0	0	0	0	0	0	0	0	0	0	0	0	0	0	0	0	0	0	0
human	sewage-wastewater	0	0	0	0	0	0	0	0	0	0	0	0	0	0	0	0	0	0	0	0	0	0	0	0	0	0	0	0	0	0	0	0	0	0	0	0	0	0	0	0	0	0	0	0	0	0	0	0
human_eye	sewage-wastewater	0	0	0	0	0	0	0	0	0	0	0	0	0	0	0	0	0	0	0	0	0	0	0	0	0	0	0	0	0	0	0	0	0	0	0	0	0	0	0	0	0	0	0	0	0	0	0	0
human_gut	sewage-wastewater	0	0	0	0	0	0	0	0	0	0	0	0	0	0	0	0	0	0	0	0	0	0	0	0	0	0	0	0	0	0	0	7.473830143	0	0	0	0	0	0	0	0	0	0	0	0	0	0	0	0
human_lung	sewage-wastewater	0	0	0	0	0	0	0	0	0	0	0	0	0	0	0	0	0	0	0	0	0	0	0	0	0	0	0	0	0	0	0	0	0	0	0	0	0	0	0	0	0	0	0	0	0	0	0	0
human_reproductive_system	sewage-wastewater	0	0	0	0	0	0	0	0	0	0	0	0	0	0	0	0	0	0	0	0	0	0	0	0	0	0	0	0	0	0	0	0	0	0	0	0	0	0	0	0	0	0	0	0	0	0	0	0
human_skin	sewage-wastewater	0	0	0	0	0	0	0	0	0	0	0	0	0	0	0	0	0	0	0	0	0	0	0	0	0	0	0	0	0	0	0	0	0	0	0	0	0	0	0	0	0	0	0	0	0	0	0	0
hydrothermal_vent	marine	0	0	0	0	0	0	0	0	0	0	0	0	0	0	0	0	0	0	0	0	0	0	0	0	0	0	0	0	0	0	0	0	0	0	0	0	0	0	0	0	0	0	0	0	0	0	0	0
hypersaline_lake	freshwater	0	0	0	0	0	0	0	0	0	0	0	0	0	0	5.812903486	0	0	0	0	0	0	0	0	0	0	0	0	0	0	0	0	0	0	0	0	0	0	0	0	0	0	0	0	0	0	0	0	0
indoor	other	0	0	0	0	0	0	0	0	0	0	0	0	0	0	0	0	0	0	0	0	0	0	0	0	0	0	0	0	0	0	0	0	0	0	0	0	0	0	0	0	0	0	0	0	0	0	0	0
insect	other	0	0	0	0	0	0	0	0	0	0	0	0	0	0	0	0	0	0	0	0	0	0	0	0	0	0	0	0	0	0	0	0	0	0	0	0	0	0	0	0	0	0	0	0	0	0	0	0
insect_gut	other	0	0	0	0	0	0	0	0	0	0	0	0	0	0	0	0	0	0	0	0	0	0	0	0	0	0	0	0	0	0	0	0	0	0	0	0	0	0	0	0	0	0	0	0	0	0	0	0
lake_water	freshwater	8.078912659	0	2.152507413	8.80196356	2.955723277	0	0	100	0	6.122564331	25.82551553	0	0	0	0	11.17211254	0	56.09615218	0	100	0	7.691143956	12.9587946	0	0	0	0	0	0	31.63861539	0	8.00365628	6.868701755	0	0	14.33747769	2.045771163	4.180770967	0	0	0	5.635373442	0	0	0	0	5.267647813	0
landfill	sewage-wastewater	0	0	0	0	0	0	0	0	0	0	0	0	0	0	0	0	0	0	0	0	0	0	0	0	0	0	0	0	0	0	0	0	0	0	0	0	0	0	0	0	0	0	0	0	0	0	0	0
leaf	other	0	0	0	0	0	0	0	0	0	0	0	0	0	0	0	0	0	0	0	0	0	0	0	0	0	0	0	0	0	0	0	0	0	0	0	0	0	0	0	0	0	0	0	0	0	0	0	0
lichen	other	0	0	0	0	0	0	0	0	0	0	0	0	0	0	0	0	0	0	0	0	0	0	0	0	0	0	0	0	0	0	0	0	0	0	0	0	0	0	0	0	0	0	0	0	0	0	0	0
marine	marine	10.8862845	13.60879462	4.309299927	2.002437457	1.479332664	4.834567588	13.19554832	0	61.97350421	49.02926859	0	0	12.50425008	0	10.06828088	4.393412953	0	28.07599442	23.93586071	0	0	3.849399762	33.6084785	19.64397786	0	0	52.45166321	13.48252022	0	0	0	24.03486874	79.06869487	30.41575624	0	0	3.071711206	24.06336129	1.27093265	0	0	3.29057327	100	0	8.47367637	0	0	9.936067224
marine_sediment	marine	0	0	0	0	0	0	0	0	0	0	0	0	0	0	0	0	0	0	10.83787792	0	0	0	0	0	0	0	0	0	0	0	0	0	0	0	0	0	0	0	0	0	0	0	0	0	0	0	0	0
microbial_mat	biofilm	1.630824941	0	0	0	0	0	0	0	0	0	0	0	0	0	0	3.14120521	0	0	0	0	0	0	0	0	0	0	0	0	0	0	0	0	0	0	0	0	0	0	0	0	0	2.464729337	0	0	0	0	0	0
mine_drainage	groundwater	1.123130129	0	3.890139478	1.446130208	2.670879491	0	0	0	0	0	0	0	0	0	0	1.442207611	0	0	0	0	0	0	2.129082245	0	0	0	0	0	0	0	0	7.232341936	0	0	0	0	0	0	0	0	0	1.697430368	0	0	0	0	0	0
mine_tailings	groundwater	0	0	0	0	0	0	0	0	0	0	0	0	0	0	0	0	0	0	0	0	0	0	0	0	0	0	0	0	0	0	0	0	0	0	0	0	0	0	0	0	0	0	0	0	0	0	0	0
mixed_culture	other	0	0	0	0	0	0	0	0	0	0	0	0	0	0	0	0	0	0	0	0	0	0	0	0	0	0	0	0	0	0	0	0	0	0	0	0	0	0	0	0	0	0	0	0	0	0	0	0
money	other	0	0	0	0	0	0	0	0	0	0	0	0	0	0	0	0	0	0	0	0	0	0	0	0	0	0	0	0	0	0	0	0	0	0	0	0	0	0	0	0	0	0	0	0	0	0	0	0
moss	other	0	0	0	0	0	0	0	0	0	0	0	0	0	0	0	0	0	0	0	0	0	0	0	0	0	0	0	0	0	0	0	0	0	0	0	0	0	0	0	0	0	0	0	0	0	0	0	0
mouse_gut	other	0	0	0	0	0	0	0	0	0	0	0	0	0	0	0	0	0	0	0	0	0	0	0	0	0	0	0	0	0	0	0	0	0	0	0	0	0	0	0	0	0	0	0	0	0	0	0	0
oil_field	other	0	0	0	0	0	0	0	0	0	0	0	0	0	0	0	0	0	0	0	0	0	0	0	0	0	0	0	0	0	0	0	0	0	0	0	0	0	0	0	0	0	0	0	0	0	0	0	0
oyster	other	1.226934542	0	0	0	0	0	0	0	0	0	0	0	0	0	0	0	0	0	0	0	0	0	0	0	0	0	0	0	0	0	0	0	0	0	0	0	2.019476898	0	0	0	0	0	0	0	0	0	0	0
paper_pulp	other	0	0	0	0	0	0	0	0	0	0	0	0	0	0	0	0	0	0	0	0	0	0	0	0	0	0	0	0	0	0	0	0	0	0	0	0	0	0	5.01339928	0	0	0	0	0	0	0	0	0
peat	soil	1.730236338	0	0	0	0	0	0	0	0	0	0	0	0	0	0	2.221790647	0	0	0	0	0	0	0	0	2.267268632	0	0	0	0	0	0	0	0	0	0	0	0.949296042	0	0	0	0	1.743315773	0	0	0	0	0	0
permafrost	soil	0	0	0	0	0	0	0	0	0	0	0	0	0	0	0	0	0	0	0	0	0	0	0	0	0	0	0	0	0	0	0	0	0	0	0	0	0	0	0	0	0	0	0	0	0	0	0	0
phyllosphere	other	0.508726007	0	0	0	0	0	0	0	0	0	0	0	0	0	0	1.959760051	0	0	7.829812272	0	0	0	0	0	0	0	0	0	0	0	0	0	0	0	0	11.73673057	1.674678452	0	4.157428962	0	0	1.537714912	0	0	0	0	0	0
pig_gut	other	0	0	0	0	0	0	0	0	0	0	0	0	0	0	0	0	0	0	0	0	0	0	0	0	0	0	0	0	0	0	0	0	0	0	0	0	0	0	0	0	0	0	0	0	0	0	0	0
plant	other	0	0	0	0	0	0	0	0	0	0	0	0	0	0	0	0	0	0	0	0	0	0	0	0	2.571948836	0	0	0	0	0	0	0	0	0	0	0	1.076864389	0	0	0	0	0.98879306	0	0	0	0	5.545627438	0
pollen	other	0	0	0	0	0	0	0	0	0	0	0	0	0	0	0	0	0	0	0	0	0	0	0	0	0	0	0	0	0	0	0	0	0	0	0	0	0	0	0	0	0	0	0	0	0	0	0	0
rhizosphere	soil	4.250817576	0	2.944676282	0	2.021746401	3.303607721	0	0	0	0	17.66492942	0	0	0	0	7.095998668	0	0	6.542441931	0	0	0	0	0	11.69739924	0	0	0	0	0	0	0	0	0	0	9.806988411	13.29362932	0	1.736934209	0	0	12.20641014	0	0	0	0	7.206255125	0
rice_paddy	soil	0	0	0	0	0	0	0	0	0	0	0	0	0	9.458530156	0	0	0	0	0	0	0	0	0	0	0	0	0	0	0	0	0	0	0	0	0	0	1.173016736	0	0	0	0	1.077081589	0	0	0	0	0	0
root	soil	0	0	0	0	0	0	0	0	0	0	0	0	0	0	0	0	0	0	0	0	0	0	0	0	0	0	0	0	0	0	0	0	0	0	0	0	0	0	0	0	0	0	0	0	0	0	0	0
root_associated_fungus	soil	0	0	0	0	0	0	0	0	0	0	0	0	0	0	0	0	0	0	0	0	0	0	0	0	0	0	0	0	0	0	0	0	0	0	0	0	0	0	0	0	0	0	0	0	0	0	0	0
salt_lake	freshwater	0	0	29.94606649	0	0	0	0	0	0	0	0	0	0	0	0	0	0	0	0	0	0	9.727324045	0	0	0	0	0	0	0	0	0	0	0	0	0	18.13323119	0	0	0	0	0	0	0	0	0	0	0	0
salt_marsh	marine	0	0	19.62497407	0	13.47405178	0	0	0	0	0	0	0	0	0	4.075727786	0	0	0	9.689444873	0	0	0	0	0	0	0	0	0	0	0	0	0	0	0	0	0	0	0	2.572423025	0	0	0	0	0	0	0	0	0
seawater	marine	0	0	2.489436185	0	0	0	0	0	0	0	0	0	0	0	0	0	0	0	0	0	0	0	0	0	0	0	0	0	0	0	0	0	0	0	0	0	0	0	0	0	0	0	0	0	0	0	0	0
sediment	sediment	0.603384426	0	0	0	0	4.689322498	0	0	0	0	0	0	0	0	3.906319662	1.549607814	0	0	0	0	0	0	0	0	4.743980526	0	0	0	0	0	0	0	0	0	0	0	1.986285116	0	0	0	0	1.823836833	0	0	0	0	0	0
skin	other	0	0	0	0	0	0	0	0	0	0	0	0	0	0	0	0	0	0	0	0	0	0	0	0	0	0	0	0	0	0	0	0	0	0	0	0	0	0	0	0	0	0	0	0	0	0	0	0
sludge	sewage-wastewater	0	0	0	0	0	0	0	0	0	0	0	0	0	0	0	0	0	0	0	0	0	0	0	0	0	0	0	0	0	0	0	0	0	0	0	0	4.038953796	0	0	0	0	0	0	0	0	0	0	0
soil	soil	6.238742143	0	3.601478949	0	0.494538374	14.54568892	6.616873778	0	0	0	0	0	0	0	2.692647234	10.14745381	0	6.257171209	22.40480819	0	0	0	0	0	6.540102781	0	0	0	0	0	0	0	0	0	0	14.39329513	7.188074539	0.699507864	1.699482426	0	0	12.57180576	0	46.89084182	0	39.53265834	21.15262146	0
sponge	other	0	0	0	0	0	0	0	0	0	0	0	0	0	0	0	0	0	0	0	0	0	0	0	0	0	0	0	0	0	0	0	0	0	0	0	0	0	3.57361969	0	0	0	0	0	0	0	0	0	0
subsurface	groundwater	1.433165143	0	0	0.92266397	0	0	0	0	0	0	0	0	0	9.510496312	0	2.76048379	0	0	0	0	0	0	4.075208715	0	2.816988321	0	0	0	0	0	0	0	0	0	0	0	2.358922826	7.231099142	5.856081846	0	0	1.082999188	0	0	0	0	6.073980753	22.89122988
termite_gut	other	0.721676704	0	0	0	0	0	0	0	0	0	0	0	0	0	0	0	0	0	0	0	0	0	0	0	0	0	0	0	0	0	0	0	0	0	0	0	1.187846118	0	0	0	0	0	0	0	0	0	0	0
terrestrial	soil	0	0	0	0	0	0	0	0	0	0	15.96991813	0	0	0	0	0.986940457	0	0	0	0	0	0	0	0	9.064279874	0	0	0	0	0	0	0	0	0	0	0	2.530117778	0	0	0	0	2.323192153	0	0	0	0	0	0
viral	other	0	0	0	0	0	0	0	0	0	0	0	0	0	0	0	0	0	0	0	0	0	0	1.817195321	0	0	0	0	0	0	0	0	0	0	0	0	0	0	0	0	0	0	0	0	0	0	0	0	0
wastewater	sewage-wastewater	5.652862359	0	0	0	3.360722357	16.47463053	7.494354602	0	0	0	0	30.76188858	0	0	13.72376781	5.444116119	0	0	0	0	0	0	0	0	11.11110421	0	0	61.25871245	0	35.97380137	0	0	0	0	0	0	1.163043397	0	63.52022179	0	100	6.407543515	0	53.10915818	0	0	5.989431388	11.28629282
wetland	sediment	1.022444067	0	0	0	0	0	0	0	0	0	0	0	0	0	0	0.656458489	0	0	0	0	0	0	0	0	2.009686749	0	0	0	0	0	0	0	0	0	0	0	0.841447568	0	0	0	0	1.545259596	0	0	0	0	0	0
[truncated: 815 more columns]
